# Supplementary material for: A Candidate Salivary miRNA Panel for Bronchopulmonary Dysplasia in Very and Extremely Low-Birth-Weight Preterm Infants: A Pilot Exploratory Study
Source: Life (Basel). 2026 Jul 21;16(7):1202. doi: 10.3390/life16071202 (PMC13413207; doi:10.3390/life16071202)
Supplement: Supplementary file 1 [file life-16-01202-s001.zip]

Archive with 3 entries (3 files):
- Supplementary Table S1.csv
- Supplementary Table S2.pdf
- Supplementary Table S3.csv
