# Supplementary material for: A Candidate Salivary miRNA Panel for Bronchopulmonary Dysplasia in Very and Extremely Low-Birth-Weight Preterm Infants: A Pilot Exploratory Study
Source: Life (Basel). 2026 Jul 21;16(7):1202. doi: 10.3390/life16071202 (PMC13413207; doi:10.3390/life16071202)
Supplement: Supplementary file 1 [file life-16-01202-s001.zip › Supplementary Table S1.csv]

ProbeSetName	ProbeID	miRNA_Name	Accession	Species	logFC	AveExpr	t	P.Value	adj.P.Val	B	Expression
MIMAT0000063_st	20500115	hsa-let-7b-5p	MIMAT0000063	Homo sapiens	4.45009869566011	7.44080341691135	5.48507559166567	5.57289058847229e-06	0.00109785944592904	3.98738141165343	Up-regulated in BPD
MIMAT0018976_st	20518834	hsa-miR-4454	MIMAT0018976	Homo sapiens	3.41484138141529	7.28372661930896	4.42055874346991	0.000114846027850681	0.011312333743292	1.20892881925391	Up-regulated in BPD
MIMAT0000064_st	20500117	hsa-let-7c-5p	MIMAT0000064	Homo sapiens	3.11686609617565	7.33102992141587	4.0431669615744	0.00033002973339038	0.0216719524926349	0.241502107831215	Up-regulated in BPD
MIMAT0022259_st	20521785	hsa-miR-5100	MIMAT0022259	Homo sapiens	2.8905694677708	6.97606290740909	3.57921457731939	0.00117327899412969	0.0577839904608872	-0.91517025140277	Not Significant
MIMAT0000680_st	20501157	hsa-miR-106b-5p	MIMAT0000680	Homo sapiens	3.04479072020926	8.02817294919524	3.4623995539484	0.00160361550831036	0.0591194768195714	-1.19859707412763	Not Significant
MIMAT0000077_st	20500144	hsa-miR-22-3p	MIMAT0000077	Homo sapiens	2.86612016378794	7.56264154958472	3.39319316098106	0.00192671369435257	0.0591194768195714	-1.36473223350888	Not Significant
MIMAT0000256_st	20500444	hsa-miR-181a-5p	MIMAT0000256	Homo sapiens	2.31278402556157	7.18227121178096	3.18721696392354	0.00330208775250575	0.0591194768195714	-1.85051341072842	Not Significant
MIMAT0000065_st	20500119	hsa-let-7d-5p	MIMAT0000065	Homo sapiens	2.35218221982937	7.68414345739575	3.18064124448676	0.0033587020395038	0.0591194768195714	-1.86579236856538	Not Significant
MIMAT0000068_st	20500126	hsa-miR-15a-5p	MIMAT0000068	Homo sapiens	2.19690733083032	6.50465769039151	3.17994459669403	0.00336475391985691	0.0591194768195714	-1.86741018403888	Not Significant
MIMAT0019041_st	20518901	hsa-miR-4505	MIMAT0019041	Homo sapiens	2.211963679729	6.39341148461251	3.09348459470083	0.00420228125309082	0.0591194768195714	-2.06686543364096	Not Significant
MIMAT0001631_st	20502446	hsa-miR-451a	MIMAT0001631	Homo sapiens	2.56766248394488	7.82655051223086	3.08544835177891	0.00428949403878249	0.0591194768195714	-2.0852673669577	Not Significant
MIMAT0000075_st	20500139	hsa-miR-20a-5p	MIMAT0000075	Homo sapiens	2.5254229944326	8.36605269780643	2.99566204027207	0.00538838098423631	0.0591194768195714	-2.28921567465378	Not Significant
MIMAT0000103_st	20500194	hsa-miR-106a-5p	MIMAT0000103	Homo sapiens	2.5609299677379	9.0073857515424	2.98926046967019	0.00547616072543636	0.0591194768195714	-2.30363837168222	Not Significant
MIMAT0000259_st	20500450	hsa-miR-182-5p	MIMAT0000259	Homo sapiens	1.77104509119905	5.21922022049894	2.98170973775351	0.00558143834394911	0.0591194768195714	-2.32062941106824	Not Significant
MIMAT0031180_st	20529568	hsa-miR-7977	MIMAT0031180	Homo sapiens	1.83707001836802	5.20114213984997	2.97180146457006	0.00572249468461336	0.0591194768195714	-2.34289132799467	Not Significant
MIMAT0000445_st	20500769	hsa-miR-126-3p	MIMAT0000445	Homo sapiens	2.07497743653818	6.5034132133995	2.95916374613665	0.0059073050331964	0.0591194768195714	-2.37122910357329	Not Significant
MIMAT0000078_st	20500146	hsa-miR-23a-3p	MIMAT0000078	Homo sapiens	2.10097899818949	6.62627471516397	2.93801715295212	0.00622922417436896	0.0591194768195714	-2.41850308757041	Not Significant
MIMAT0018961_st	20518818	hsa-miR-4443	MIMAT0018961	Homo sapiens	1.85443696785883	5.99039800780565	2.93736298831179	0.00623944214042003	0.0591194768195714	-2.4199626134759	Not Significant
MIMAT0000084_st	20500157	hsa-miR-27a-3p	MIMAT0000084	Homo sapiens	1.70287344463698	5.32425188487926	2.9066531453944	0.00673733144436477	0.0591194768195714	-2.4882833756909	Not Significant
MIMAT0000082_st	20500152	hsa-miR-26a-5p	MIMAT0000082	Homo sapiens	2.34093205856134	8.37481608113847	2.90202356154649	0.00681556333608687	0.0591194768195714	-2.49854920666391	Not Significant
MIMAT0022742_st	20520351	hsa-miR-1273g-3p	MIMAT0022742	Homo sapiens	2.03655517725154	7.80648903070322	2.87823545341581	0.0072312235463391	0.0591194768195714	-2.55115703063518	Not Significant
MIMAT0001413_st	20502237	hsa-miR-20b-5p	MIMAT0001413	Homo sapiens	2.32691869256354	7.31182108742433	2.87499536971652	0.00728965211707215	0.0591194768195714	-2.55830416004917	Not Significant
MIMAT0000070_st	20500130	hsa-miR-17-5p	MIMAT0000070	Homo sapiens	2.32806001789844	9.27962757126545	2.86238040841419	0.00752139788417137	0.0591194768195714	-2.58608853358085	Not Significant
MIMAT0019027_st	20518887	hsa-miR-4492	MIMAT0019027	Homo sapiens	2.14666483941792	7.02512980975603	2.85810096593758	0.00760157622099227	0.0591194768195714	-2.59549862498518	Not Significant
MIMAT0000072_st	20500132	hsa-miR-18a-5p	MIMAT0000072	Homo sapiens	2.10962649527751	6.72351157991223	2.83561046247727	0.00803632762137937	0.0591194768195714	-2.6448242454229	Not Significant
MIMAT0000732_st	20501243	hsa-miR-378a-3p	MIMAT0000732	Homo sapiens	1.87980455950841	6.21181309306906	2.83345696760219	0.00807915904225894	0.0591194768195714	-2.64953581091624	Not Significant
MIMAT0000279_st	20500486	hsa-miR-222-3p	MIMAT0000279	Homo sapiens	1.83417780429308	5.92230856662756	2.83227945771404	0.00810266941181943	0.0591194768195714	-2.65211119986579	Not Significant
MIMAT0000062_st	20500112	hsa-let-7a-5p	MIMAT0000062	Homo sapiens	2.09239486915545	8.81448397475001	2.81371863916955	0.00848184903397142	0.0596758664175846	-2.69262683010513	Not Significant
MIMAT0000460_st	20500797	hsa-miR-194-5p	MIMAT0000460	Homo sapiens	1.9495519141976	6.42714062265925	2.77429023665515	0.00934323070734865	0.0634695327361271	-2.77819057026547	Not Significant
MIMAT0000074_st	20500137	hsa-miR-19b-3p	MIMAT0000074	Homo sapiens	1.87956927124943	6.31540700434152	2.668907950166	0.0120638313860879	0.0754223926659902	-3.00341614107846	Not Significant
MIMAT0019868_st	20519589	hsa-miR-4739	MIMAT0019868	Homo sapiens	1.55506665594579	5.41413663295947	2.64951075521322	0.0126387605727745	0.0754223926659902	-3.04430530630839	Not Significant
MIMAT0000440_st	20500761	hsa-miR-191-5p	MIMAT0000440	Homo sapiens	2.13815059453893	8.96312375430144	2.64061628391397	0.0129108123902552	0.0754223926659902	-3.06299436436819	Not Significant
MIMAT0022967_st	20517833	hsa-miR-3620-5p	MIMAT0022967	Homo sapiens	1.75812688264439	6.8136091282319	2.6250195952037	0.0134010224616126	0.0754223926659902	-3.09567364201893	Not Significant
MIMAT0000707_st	20501206	hsa-miR-363-3p	MIMAT0000707	Homo sapiens	1.78714688212768	6.1123964632226	2.62298973798949	0.0134660760731424	0.0754223926659902	-3.09991803732701	Not Significant
MIMAT0000244_st	20500422	hsa-miR-30c-5p	MIMAT0000244	Homo sapiens	1.90698697751608	6.31606434323755	2.62227025343163	0.0134892045702775	0.0754223926659902	-3.10142198390457	Not Significant
MIMAT0000104_st	20500196	hsa-miR-107	MIMAT0000104	Homo sapiens	2.04345843393446	9.45886602044601	2.61323593321229	0.0137827722638358	0.0754223926659902	-3.12028496931119	Not Significant
MIMAT0002888_st	20503907	hsa-miR-532-5p	MIMAT0002888	Homo sapiens	1.67448716048358	5.79211163201261	2.59792021522986	0.0142940095486932	0.0758829548203566	-3.15217140434768	Not Significant
MIMAT0000705_st	20501201	hsa-miR-362-5p	MIMAT0000705	Homo sapiens	1.56270305462374	5.35141015297464	2.57796812667829	0.0149863395445444	0.0758829548203566	-3.19353619991112	Not Significant
MIMAT0000101_st	20500191	hsa-miR-103a-3p	MIMAT0000101	Homo sapiens	2.0855333394515	9.76660426991516	2.56503563082629	0.0154515112256059	0.0758829548203566	-3.22024167952993	Not Significant
MIMAT0000420_st	20500724	hsa-miR-30b-5p	MIMAT0000420	Homo sapiens	1.70491742029611	5.74375689521402	2.56135014314405	0.0155864961445336	0.0758829548203566	-3.2278367746922	Not Significant
MIMAT0000414_st	20500713	hsa-let-7g-5p	MIMAT0000414	Homo sapiens	1.76346110853491	6.61142383403775	2.55577130620963	0.0157928992265717	0.0758829548203566	-3.23932065733436	Not Significant
MIMAT0000762_st	20501295	hsa-miR-324-3p	MIMAT0000762	Homo sapiens	1.63061393123914	6.01361609910998	2.46696055948029	0.019436703306511	0.0911673940805397	-3.41998201342856	Not Significant
MIMAT0027500_st	20525561	hsa-miR-6800-5p	MIMAT0027500	Homo sapiens	1.51883064656098	5.95687763785738	2.43938833247772	0.0207159553672692	0.0923527122270012	-3.47522845832745	Not Significant
MIMAT0003393_st	20502129	hsa-miR-425-5p	MIMAT0003393	Homo sapiens	2.01047191330934	7.80827896833977	2.43099419831566	0.0211204412996683	0.0923527122270012	-3.49196688824837	Not Significant
MIMAT0000067_st	20500123	hsa-let-7f-5p	MIMAT0000067	Homo sapiens	1.51310710774001	5.34985591239587	2.42566397760788	0.0213810214560515	0.0923527122270012	-3.50257594676282	Not Significant
MIMAT0004597_st	20500746	hsa-miR-140-3p	MIMAT0004597	Homo sapiens	1.84510768027262	7.76892356087618	2.42194451094603	0.0215645927027515	0.0923527122270012	-3.50996991729847	Not Significant
MIMAT0000267_st	20500465	hsa-miR-210-3p	MIMAT0000267	Homo sapiens	1.50815098004484	5.50179939412991	2.39194033955147	0.0230988785088168	0.0943703399567701	-3.5693399963165	Not Significant
MIMAT0000278_st	20500484	hsa-miR-221-3p	MIMAT0000278	Homo sapiens	1.61003492506321	6.18187851174388	2.38412858130733	0.0235143399177032	0.0943703399567701	-3.58471633490087	Not Significant
MIMAT0031002_st	20529785	hsa-miR-8075	MIMAT0031002	Homo sapiens	-1.78208581368375	6.43723019838777	-2.378302852931	0.0238285930551497	0.0943703399567701	-3.59616151383229	Not Significant
MIMAT0004945_st	20505787	hsa-miR-744-5p	MIMAT0004945	Homo sapiens	1.5852987325323	5.86416602959065	2.37603671424284	0.0239518629331904	0.0943703399567701	-3.60060847418748	Not Significant
MIMAT0029782_st	20528493	hsa-miR-7641	MIMAT0029782	Homo sapiens	1.443911979117	5.18281284292388	2.35861971397743	0.0249188202653551	0.0949766266076375	-3.63469142996742	Not Significant
MIMAT0004773_st	20503875	hsa-miR-500a-5p	MIMAT0004773	Homo sapiens	1.33517171311091	5.19752716410778	2.34206442555242	0.0258706794167625	0.0949766266076375	-3.66693082369178	Not Significant
MIMAT0000071_st	20500131	hsa-miR-17-3p	MIMAT0000071	Homo sapiens	1.40178597828904	5.13299729090494	2.33144326561783	0.0264986007189933	0.0949766266076375	-3.68753292104154	Not Significant
MIMAT0000069_st	20500128	hsa-miR-16-5p	MIMAT0000069	Homo sapiens	2.14575109061481	10.157156755152	2.33081599016067	0.0265361136931079	0.0949766266076375	-3.68874766459214	Not Significant
MIMAT0022938_st	20506006	hsa-miR-937-5p	MIMAT0022938	Homo sapiens	1.39372732697924	5.43609823357408	2.3025819958966	0.0282752343496073	0.0949766266076375	-3.74319188432209	Not Significant
MIMAT0016847_st	20517675	hsa-miR-378c	MIMAT0016847	Homo sapiens	1.39461634356598	5.51450491369	2.30119445453492	0.0283633016578572	0.0949766266076375	-3.74585575128938	Not Significant
MIMAT0019044_st	20518904	hsa-miR-4507	MIMAT0019044	Homo sapiens	1.41925268063371	6.27805452614698	2.28404587454675	0.029472371835134	0.0949766266076375	-3.77868678591676	Not Significant
MIMAT0025856_st	20525396	hsa-miR-6724-5p	MIMAT0025856	Homo sapiens	1.53657394106477	6.7023774671664	2.27913355745808	0.0297972065621604	0.0949766266076375	-3.7880600910173	Not Significant
MIMAT0003322_st	20504408	hsa-miR-652-3p	MIMAT0003322	Homo sapiens	1.70807664837662	7.51738567824102	2.27901621237471	0.0298050055402565	0.0949766266076375	-3.78828382854563	Not Significant
MIMAT0001340_st	20502124	hsa-miR-423-3p	MIMAT0001340	Homo sapiens	1.72242528495441	6.86356369417246	2.26854326407799	0.03050851742116	0.0949766266076375	-3.80821993910371	Not Significant
MIMAT0019913_st	20519636	hsa-miR-4763-3p	MIMAT0019913	Homo sapiens	1.33525162751971	6.17256115108659	2.26340458780234	0.0308591477559793	0.0949766266076375	-3.817978428279	Not Significant
MIMAT0027458_st	20525519	hsa-miR-6779-5p	MIMAT0027458	Homo sapiens	1.39884737835707	5.95108402523268	2.25881787262655	0.0311751774677601	0.0949766266076375	-3.82667567588151	Not Significant
MIMAT0019229_st	20518629	hsa-miR-3940-5p	MIMAT0019229	Homo sapiens	1.57002905642319	6.18887207743906	2.24755062552735	0.0319639089872985	0.0949766266076375	-3.84798799273129	Not Significant
MIMAT0000093_st	20500173	hsa-miR-93-5p	MIMAT0000093	Homo sapiens	1.82651773871786	9.96064456884734	2.2432692970162	0.0322682867151696	0.0949766266076375	-3.85606664527309	Not Significant
MIMAT0010313_st	20504586	hsa-miR-762	MIMAT0010313	Homo sapiens	1.55940738599293	7.50663549853244	2.23566775286279	0.0328151392651263	0.0949766266076375	-3.87038368630819	Not Significant
MIMAT0000080_st	20500148	hsa-miR-24-3p	MIMAT0000080	Homo sapiens	1.56630409748926	7.10692306694228	2.23029421076793	0.0332067184533361	0.0949766266076375	-3.88048376503686	Not Significant
MIMAT0015041_st	20515591	hsa-miR-1260b	MIMAT0015041	Homo sapiens	1.36862682311572	5.00361101212054	2.22748961825909	0.0334127559400176	0.0949766266076375	-3.88574844897066	Not Significant
MIMAT0004748_st	20502123	hsa-miR-423-5p	MIMAT0004748	Homo sapiens	1.51560014596853	6.3845369816922	2.22591910143818	0.0335286334894137	0.0949766266076375	-3.88869452502897	Not Significant
MIMAT0027482_st	20525543	hsa-miR-6791-5p	MIMAT0027482	Homo sapiens	1.40106407304072	7.21054250024235	2.22373378693515	0.0336904728314169	0.0949766266076375	-3.89279143428132	Not Significant
MIMAT0000418_st	20500721	hsa-miR-23b-3p	MIMAT0000418	Homo sapiens	1.45822305330716	5.65089200666326	2.2229587304363	0.0337480399113433	0.0949766266076375	-3.89424378462014	Not Significant
MIMAT0000761_st	20501294	hsa-miR-324-5p	MIMAT0000761	Homo sapiens	1.53195125610616	6.41618699471442	2.19995300735055	0.0354974631275445	0.0971766477442351	-3.93718973648442	Not Significant
MIMAT0027387_st	20525448	hsa-miR-6743-5p	MIMAT0027387	Homo sapiens	1.30576405352998	5.38244436580053	2.19971037924086	0.0355163382618524	0.0971766477442351	-3.93764096940036	Not Significant
MIMAT0019779_st	20519498	hsa-miR-4690-5p	MIMAT0019779	Homo sapiens	1.27053035362556	5.11736065188184	2.18929921710652	0.0363347805076346	0.0980541336986852	-3.9569698896743	Not Significant
MIMAT0019859_st	20519580	hsa-miR-4734	MIMAT0019859	Homo sapiens	1.47067049523507	5.81922027461461	2.18301402245411	0.0368369987601357	0.0980660642668476	-3.96860697253563	Not Significant
MIMAT0022946_st	20506787	hsa-miR-1237-5p	MIMAT0022946	Homo sapiens	1.4639722872782	7.21745716211537	2.15912550577101	0.0388028647717985	0.101922191467257	-4.01261738550014	Not Significant
MIMAT0027365_st	20525426	hsa-miR-6732-5p	MIMAT0027365	Homo sapiens	-1.54927365573511	6.74513699382963	-2.13999757842783	0.0404438359765339	0.103967924832861	-4.04760502751834	Not Significant
MIMAT0015080_st	20515638	hsa-miR-3196	MIMAT0015080	Homo sapiens	1.50594327767695	7.48082519610255	2.13778924498115	0.040637209198631	0.103967924832861	-4.05162983784683	Not Significant
MIMAT0004810_st	20504379	hsa-miR-629-5p	MIMAT0004810	Homo sapiens	1.24398320314867	5.15748309661098	2.12951028260642	0.0413694985968726	0.10448450286646	-4.06669179960599	Not Significant
MIMAT0027472_st	20525533	hsa-miR-6786-5p	MIMAT0027472	Homo sapiens	1.37589184398797	6.51420727743406	2.11932050862758	0.0422868858663999	0.105449576147858	-4.0851716152161	Not Significant
MIMAT0019878_st	20519600	hsa-miR-4745-5p	MIMAT0019878	Homo sapiens	1.39535018657282	5.6439180638896	2.10139108193179	0.0439449858067177	0.107825667291802	-4.1175302578027	Not Significant
MIMAT0018932_st	20518788	hsa-miR-378f	MIMAT0018932	Homo sapiens	1.17745386070726	5.03574303691504	2.09454607589462	0.0445930456926506	0.107825667291802	-4.12983072162701	Not Significant
MIMAT0018987_st	20518845	hsa-miR-4463	MIMAT0018987	Homo sapiens	1.22942421150026	5.3888472292722	2.08499899190759	0.0455110531242202	0.107825667291802	-4.14693742714556	Not Significant
MIMAT0015072_st	20515627	hsa-miR-320e	MIMAT0015072	Homo sapiens	1.29122481923317	5.88992307551338	2.08109032203428	0.0458916907066416	0.107825667291802	-4.1539244345445	Not Significant
MIMAT0000415_st	20500715	hsa-let-7i-5p	MIMAT0000415	Homo sapiens	1.62061814023853	7.76324449583865	2.07566728154839	0.0464244615817384	0.107825667291802	-4.16360242071115	Not Significant
MIMAT0000691_st	20501181	hsa-miR-130b-3p	MIMAT0000691	Homo sapiens	1.3281863890907	6.04025760714308	2.07466256203131	0.046523765075143	0.107825667291802	-4.16539339595753	Not Significant
MIMAT0023713_st	20523020	hsa-miR-6088	MIMAT0023713	Homo sapiens	1.44815151940458	7.37805719315653	2.06124447495114	0.0478680615723068	0.10965125732261	-4.1892502978434	Not Significant
MIMAT0004672_st	20501158	hsa-miR-106b-3p	MIMAT0004672	Homo sapiens	1.57782066222837	7.37571710472755	2.04193003998031	0.0498632014994984	0.112908628682772	-4.22338826821233	Not Significant
MIMAT0004697_st	20501286	hsa-miR-151a-5p	MIMAT0004697	Homo sapiens	1.5629386260515	7.50184803263358	2.02372453077673	0.0518104103258613	0.115984668570394	-4.25534594939743	Not Significant
MIMAT0024616_st	20524053	hsa-miR-6132	MIMAT0024616	Homo sapiens	1.22759291897865	5.50199820333156	2.01310418509531	0.0529769044028125	0.116101336612424	-4.27388936257992	Not Significant
MIMAT0027532_st	20525593	hsa-miR-6816-5p	MIMAT0027532	Homo sapiens	1.39437098497667	6.01741614037137	2.01252461281075	0.0530412197721732	0.116101336612424	-4.27489919580788	Not Significant
MIMAT0019053_st	20518913	hsa-miR-4516	MIMAT0019053	Homo sapiens	1.39371603880763	7.27412912001741	2.00652031251619	0.053711557701911	0.11627666887117	-4.28534803297964	Not Significant
MIMAT0002174_st	20503102	hsa-miR-484	MIMAT0002174	Homo sapiens	1.51946729504807	6.48762014346628	1.99772069901311	0.0547073795854529	0.117145149764502	-4.30061869561273	Not Significant
MIMAT0000417_st	20500718	hsa-miR-15b-5p	MIMAT0000417	Homo sapiens	1.54228430607329	8.87544299041671	1.99239256835175	0.0553181682219209	0.11717934558837	-4.30984030807131	Not Significant
MIMAT0000245_st	20500424	hsa-miR-30d-5p	MIMAT0000245	Homo sapiens	1.47457593476513	6.45586167820941	1.9868237317475	0.0559629160989301	0.117283983739247	-4.31945854462415	Not Significant
MIMAT0005951_st	20506901	hsa-miR-1307-3p	MIMAT0005951	Homo sapiens	1.21889742746274	5.5932071303319	1.96579889017986	0.0584566817349624	0.121220697913554	-4.35558683227319	Not Significant
MIMAT0000753_st	20501280	hsa-miR-342-3p	MIMAT0000753	Homo sapiens	1.42207957138391	6.10371966428248	1.95822893784754	0.0593779885947846	0.121848580762214	-4.36852286099197	Not Significant
MIMAT0000425_st	20500735	hsa-miR-130a-3p	MIMAT0000425	Homo sapiens	1.38017606780072	6.04618293754883	1.94132268714059	0.0614813341974746	0.122434237599695	-4.39727510284973	Not Significant
MIMAT0001412_st	20502235	hsa-miR-18b-5p	MIMAT0001412	Homo sapiens	1.11836045708538	5.15138956564086	1.93736736415643	0.0619826704729704	0.122434237599695	-4.40397419516739	Not Significant
MIMAT0019022_st	20518882	hsa-miR-4488	MIMAT0019022	Homo sapiens	1.42805216227122	7.40451662811011	1.93215762374311	0.0626484184517816	0.122434237599695	-4.41278181312298	Not Significant
MIMAT0017994_st	20517824	hsa-miR-3615	MIMAT0017994	Homo sapiens	1.19143316334755	5.43527541133239	1.93060555109013	0.0628479523814106	0.122434237599695	-4.41540221941748	Not Significant
MIMAT0027600_st	20525661	hsa-miR-6850-5p	MIMAT0027600	Homo sapiens	1.23407814617413	5.44200210211069	1.92953840569414	0.0629854638972784	0.122434237599695	-4.41720296693848	Not Significant
MIMAT0004509_st	20500174	hsa-miR-93-3p	MIMAT0004509	Homo sapiens	1.29266144674822	5.75895716723471	1.9263926254785	0.0633923463714154	0.122434237599695	-4.42250681880086	Not Significant
MIMAT0016907_st	20517736	hsa-miR-4281	MIMAT0016907	Homo sapiens	1.06520604668109	5.09211070835164	1.92086891828835	0.0641123111259589	0.122622575648679	-4.43180371754775	Not Significant
MIMAT0003257_st	20504325	hsa-miR-550a-3p	MIMAT0003257	Homo sapiens	1.17712495549483	5.14185701283317	1.89987951025985	0.0669130551022289	0.125805936472884	-4.46694194154032	Not Significant
MIMAT0019756_st	20519474	hsa-miR-4674	MIMAT0019756	Homo sapiens	1.24945983751315	5.59856688164237	1.89884399829947	0.0670539255312327	0.125805936472884	-4.46866771769785	Not Significant
MIMAT0018993_st	20518851	hsa-miR-4466	MIMAT0018993	Homo sapiens	1.31966900163651	7.73797223586688	1.89286146149583	0.0678728114803712	0.126140979826728	-4.47862381623846	Not Significant
MIMAT0007892_st	20509237	hsa-miR-1915-3p	MIMAT0007892	Homo sapiens	1.36097801448431	7.46679835389495	1.88392872085079	0.069111579689038	0.126157084260128	-4.49344399210174	Not Significant
MIMAT0000437_st	20500755	hsa-miR-145-5p	MIMAT0000437	Homo sapiens	1.0997449264305	5.02375388932658	1.88356621895606	0.0691622593913392	0.126157084260128	-4.49404425722762	Not Significant
MIMAT0019077_st	20518940	hsa-miR-1587	MIMAT0019077	Homo sapiens	1.07034391928068	5.04812859109196	1.87314810286515	0.0706325169388303	0.127656934283941	-4.51125692529581	Not Significant
MIMAT0019074_st	20518936	hsa-miR-378i	MIMAT0019074	Homo sapiens	1.05161099260028	5.01039702390552	1.8680553918607	0.0713609638836079	0.127800998955189	-4.51964380142513	Not Significant
MIMAT0027526_st	20525587	hsa-miR-6813-5p	MIMAT0027526	Homo sapiens	1.05615754090139	5.07153355246632	1.85688853902378	0.0729808834029539	0.129524630904342	-4.53797100855505	Not Significant
MIMAT0005871_st	20506801	hsa-miR-1207-5p	MIMAT0005871	Homo sapiens	1.06826961921394	5.10736947784716	1.85025011051224	0.0739587753839549	0.130088203130706	-4.54882509444032	Not Significant
MIMAT0030996_st	20529779	hsa-miR-8069	MIMAT0030996	Homo sapiens	1.31749569444368	8.00910047147551	1.8441288227703	0.0748704285481058	0.130526322336078	-4.55880645893244	Not Significant
MIMAT0005582_st	20506774	hsa-miR-1228-5p	MIMAT0005582	Homo sapiens	1.15857465270614	6.14706339427077	1.83939887650392	0.0755814479630161	0.130610046041352	-4.56650120613081	Not Significant
MIMAT0019071_st	20518933	hsa-miR-4532	MIMAT0019071	Homo sapiens	1.09620593398165	5.0606863844298	1.83423637982872	0.0763640825666671	0.130814993614204	-4.57488178891212	Not Significant
MIMAT0019775_st	20519493	hsa-miR-4687-3p	MIMAT0019775	Homo sapiens	1.17367235451761	6.13082768761122	1.81185985260171	0.0798370115819619	0.134496846800651	-4.61099073809999	Not Significant
MIMAT0027430_st	20525491	hsa-miR-6765-5p	MIMAT0027430	Homo sapiens	1.07753386532781	5.2564928123534	1.81159546664216	0.079878837947595	0.134496846800651	-4.6114152699715	Not Significant
MIMAT0007347_st	20507742	hsa-miR-1469	MIMAT0007347	Homo sapiens	1.22136527740291	6.81301448377479	1.80447657416922	0.0810121063890502	0.134894020086349	-4.62282770328044	Not Significant
MIMAT0015079_st	20515637	hsa-miR-3195	MIMAT0015079	Homo sapiens	1.20654942029593	5.4113353077798	1.80153599174993	0.0814842050267793	0.134894020086349	-4.6275313432875	Not Significant
MIMAT0003294_st	20504372	hsa-miR-625-5p	MIMAT0003294	Homo sapiens	1.11003334950682	5.20515893360046	1.79033804380372	0.0833034922317851	0.136665513217425	-4.64538698841662	Not Significant
MIMAT0018944_st	20518801	hsa-miR-4429	MIMAT0018944	Homo sapiens	1.27441017837999	6.73994122045821	1.78645866710692	0.0839417619254236	0.136665513217425	-4.65155204339618	Not Significant
MIMAT0000222_st	20500385	hsa-miR-192-5p	MIMAT0000222	Homo sapiens	1.07315823828723	5.39857482443976	1.77321746837119	0.0861516964939005	0.139086796937601	-4.67251392862023	Not Significant
MIMAT0019069_st	20518931	hsa-miR-4530	MIMAT0019069	Homo sapiens	1.19826341931843	7.04947910845633	1.76914636470326	0.0868409950422582	0.139086796937601	-4.67893361165447	Not Significant
MIMAT0010214_st	20504561	hsa-miR-151b	MIMAT0010214	Homo sapiens	1.08828492078672	5.41528357726043	1.76197659277089	0.0880663048313414	0.139911790740115	-4.69021065014873	Not Significant
MIMAT0027478_st	20525539	hsa-miR-6789-5p	MIMAT0027478	Homo sapiens	1.15475749219979	5.55895111570936	1.75631950430615	0.0890433952060399	0.139974885420601	-4.6990823752517	Not Significant
MIMAT0000446_st	20500771	hsa-miR-127-3p	MIMAT0000446	Homo sapiens	1.16587147329131	5.59689992387325	1.75353847674496	0.0895270840761203	0.139974885420601	-4.70343527119543	Not Significant
MIMAT0019032_st	20518892	hsa-miR-4497	MIMAT0019032	Homo sapiens	1.33688717723994	7.72536656874078	1.74495976144898	0.0910331414024602	0.141208888632163	-4.7168276175187	Not Significant
MIMAT0004800_st	20504324	hsa-miR-550a-5p	MIMAT0004800	Homo sapiens	0.980006805407824	5.09952764152846	1.72414515945367	0.0947763573270248	0.145866737448624	-4.74910001399262	Not Significant
MIMAT0000757_st	20501287	hsa-miR-151a-3p	MIMAT0000757	Homo sapiens	1.07114165740983	5.60678672692121	1.71937011315435	0.0956531057389589	0.146074897911433	-4.75645914820462	Not Significant
MIMAT0026486_st	20501277	hsa-miR-328-5p	MIMAT0026486	Homo sapiens	1.01899393324682	5.24784928440408	1.7092849529487	0.0975272545394713	0.147791301109814	-4.77194732678114	Not Significant
MIMAT0027038_st	20519494	hsa-miR-1343-5p	MIMAT0027038	Homo sapiens	1.02280374067346	5.0165949409311	1.70338098656232	0.0986386280024386	0.147820259997325	-4.78097973222787	Not Significant
MIMAT0002872_st	20503877	hsa-miR-501-5p	MIMAT0002872	Homo sapiens	0.991921021581042	5.09369905745252	1.70122517745279	0.0990470777647049	0.147820259997325	-4.78427150555008	Not Significant
MIMAT0030019_st	20528733	hsa-miR-7704	MIMAT0030019	Homo sapiens	1.29699374190981	8.76152898023856	1.69705825359266	0.0998405785498564	0.147884165220464	-4.79062443752361	Not Significant
MIMAT0000423_st	20500730	hsa-miR-125b-5p	MIMAT0000423	Homo sapiens	0.997161337808294	5.0609471380983	1.67877207098198	0.103385943020039	0.151992766977221	-4.8183525047679	Not Significant
MIMAT0013802_st	20514163	hsa-miR-2861	MIMAT0013802	Homo sapiens	1.16411538469888	7.09245627355066	1.67318713718026	0.104489481430766	0.152477243273044	-4.82677190214087	Not Significant
MIMAT0027638_st	20525699	hsa-miR-6869-5p	MIMAT0027638	Homo sapiens	1.19426639131494	7.90037903726583	1.66515876356221	0.10609300773811	0.153678842091233	-4.83883430351534	Not Significant
MIMAT0000280_st	20500488	hsa-miR-223-3p	MIMAT0000280	Homo sapiens	0.958287697009826	5.11113372740943	1.65880054641911	0.107377435470818	0.154404049545628	-4.84835334462425	Not Significant
MIMAT0027616_st	20525677	hsa-miR-6858-5p	MIMAT0027616	Homo sapiens	1.02057603269859	5.33321846552358	1.64670655161858	0.109856227307678	0.154735961955582	-4.86637636743852	Not Significant
MIMAT0028113_st	20526174	hsa-miR-7108-5p	MIMAT0028113	Homo sapiens	1.09952575867164	6.27033644377544	1.64650981218847	0.109896940257672	0.154735961955582	-4.86666865421733	Not Significant
MIMAT0021021_st	20520198	hsa-miR-5001-5p	MIMAT0021021	Homo sapiens	1.05057936821034	5.88183568943497	1.64618278222509	0.109964643014119	0.154735961955582	-4.86715444360942	Not Significant
MIMAT0016858_st	20517686	hsa-miR-4306	MIMAT0016858	Homo sapiens	0.975584189395133	5.55355314211029	1.63591041284993	0.112108927108252	0.155702394378308	-4.88237284061631	Not Significant
MIMAT0000257_st	20500446	hsa-miR-181b-5p	MIMAT0000257	Homo sapiens	0.936839758245698	5.03745324300175	1.63208259073205	0.112916759265162	0.155702394378308	-4.88802346772553	Not Significant
MIMAT0000510_st	20500848	hsa-miR-320a	MIMAT0000510	Homo sapiens	1.3131930990412	9.03940927887256	1.62805557444124	0.113771820536072	0.155702394378308	-4.89395625504465	Not Significant
MIMAT0015055_st	20515607	hsa-miR-3178	MIMAT0015055	Homo sapiens	1.0922233949968	5.79106057440732	1.62786265313978	0.113812917718154	0.155702394378308	-4.89424016936965	Not Significant
MIMAT0030999_st	20529782	hsa-miR-8072	MIMAT0030999	Homo sapiens	1.12107825699753	6.92984745472107	1.62129846068897	0.115218584904111	0.156538353283516	-4.90388371343447	Not Significant
MIMAT0003218_st	20504274	hsa-miR-92b-3p	MIMAT0003218	Homo sapiens	1.05081358761718	5.8702297357331	1.60788676686202	0.118135142867157	0.159401528389246	-4.92348587622636	Not Significant
MIMAT0027510_st	20525571	hsa-miR-6805-5p	MIMAT0027510	Homo sapiens	1.0080615027361	6.1574843420694	1.60362344674667	0.119074895785245	0.159576561018321	-4.92968850531365	Not Significant
MIMAT0004780_st	20503908	hsa-miR-532-3p	MIMAT0004780	Homo sapiens	1.03672863024768	5.45725126476761	1.59975135922918	0.119933730539412	0.159641519704488	-4.93530998556477	Not Significant
MIMAT0019807_st	20519525	hsa-miR-4707-5p	MIMAT0019807	Homo sapiens	0.973331253384823	5.48038500126334	1.58477886582148	0.123302671519637	0.16302433751254	-4.95693967232128	Not Significant
MIMAT0003326_st	20504413	hsa-miR-663a	MIMAT0003326	Homo sapiens	1.12298350814044	5.79774756255151	1.57640501018447	0.125220432911662	0.163829493680486	-4.96896220431109	Not Significant
MIMAT0005793_st	20504563	hsa-miR-320c	MIMAT0005793	Homo sapiens	1.2763928951716	8.92516870540527	1.57348501000635	0.12589487626349	0.163829493680486	-4.9731418984337	Not Significant
MIMAT0000451_st	20500782	hsa-miR-150-5p	MIMAT0000451	Homo sapiens	1.16683151071222	6.60758850167728	1.57127840040506	0.126406512890527	0.163829493680486	-4.97629611013112	Not Significant
MIMAT0002891_st	20500133	hsa-miR-18a-3p	MIMAT0002891	Homo sapiens	0.988564311125709	5.36970463822782	1.55374015681283	0.130533700053269	0.16555572572242	-5.00123296116936	Not Significant
MIMAT0006764_st	20509070	hsa-miR-320d	MIMAT0006764	Homo sapiens	1.28412460686546	8.0072210529515	1.55296997128745	0.130717430674287	0.16555572572242	-5.00232262706604	Not Significant
MIMAT0027542_st	20525603	hsa-miR-6821-5p	MIMAT0027542	Homo sapiens	0.881725957342746	5.59626022827781	1.55239781978036	0.130854055790193	0.16555572572242	-5.00313181636381	Not Significant
MIMAT0027506_st	20525567	hsa-miR-6803-5p	MIMAT0027506	Homo sapiens	0.924130665801715	7.97286520787197	1.5491575899804	0.131629990801432	0.16555572572242	-5.00770968159639	Not Significant
MIMAT0018076_st	20517907	hsa-miR-3656	MIMAT0018076	Homo sapiens	0.999221250141592	7.14180757313756	1.54786590973762	0.131940349941218	0.16555572572242	-5.00953233515199	Not Significant
MIMAT0000772_st	20501312	hsa-miR-345-5p	MIMAT0000772	Homo sapiens	0.913866072493624	5.41207687627182	1.53697149719651	0.134581746478004	0.167801291494726	-5.02485380348001	Not Significant
MIMAT0027355_st	20525416	hsa-miR-6727-5p	MIMAT0027355	Homo sapiens	0.962364922429312	7.66783168887407	1.52520820934964	0.13748180909198	0.170339096799497	-5.04129391603274	Not Significant
MIMAT0015065_st	20515617	hsa-miR-3185	MIMAT0015065	Homo sapiens	0.929115593396103	5.12218420877414	1.5190555192305	0.139018690360381	0.171166762506219	-5.04984992657404	Not Significant
MIMAT0004774_st	20503878	hsa-miR-501-3p	MIMAT0004774	Homo sapiens	0.88693030418322	5.56385358312065	1.50036190750247	0.143773484146628	0.175921592403016	-5.0756642552692	Not Significant
MIMAT0007881_st	20509224	hsa-miR-1908-5p	MIMAT0007881	Homo sapiens	0.960722297826959	6.95244239745725	1.47346096352588	0.15084456280639	0.182426389193027	-5.11233106443954	Not Significant
MIMAT0005792_st	20504562	hsa-miR-320b	MIMAT0005792	Homo sapiens	1.17772249901591	8.90325058645915	1.47309877582146	0.150941631667327	0.182426389193027	-5.11282084566331	Not Significant
MIMAT0018002_st	20517835	hsa-miR-3621	MIMAT0018002	Homo sapiens	0.878629922660487	5.03906955882655	1.43658253141245	0.16098719562943	0.193380960603645	-5.16166710676043	Not Significant
MIMAT0000455_st	20500787	hsa-miR-185-5p	MIMAT0000455	Homo sapiens	1.12276794699741	9.90862783041379	1.41826420995284	0.166222560933008	0.19845966365941	-5.18577018678256	Not Significant
MIMAT0003308_st	20504391	hsa-miR-638	MIMAT0003308	Homo sapiens	0.899321474138576	7.63836885599353	1.39429928424197	0.173273523133642	0.205631831670647	-5.21689581921345	Not Significant
MIMAT0019019_st	20518879	hsa-miR-4485	MIMAT0019019	Homo sapiens	0.895561090548626	5.33998665764615	1.38398612404727	0.176379185619613	0.206050293607381	-5.2301477722327	Not Significant
MIMAT0020925_st	20504556	hsa-miR-550a-3-5p	MIMAT0020925	Homo sapiens	0.798829580553469	5.26092825130386	1.38297761427835	0.176685207387595	0.206050293607381	-5.23143903573893	Not Significant
MIMAT0005825_st	20506712	hsa-miR-1180-3p	MIMAT0005825	Homo sapiens	0.899178832437672	5.63441369824927	1.38271831059912	0.176763957460139	0.206050293607381	-5.23177090647921	Not Significant
MIMAT0017990_st	20517820	hsa-miR-3613-5p	MIMAT0017990	Homo sapiens	-0.852528998089551	5.15339581088196	-1.36580650800409	0.181959545106083	0.21085900226999	-5.25329753627273	Not Significant
MIMAT0003249_st	20504312	hsa-miR-584-5p	MIMAT0003249	Homo sapiens	0.834292597356658	5.77292476175272	1.34998683699388	0.186926517525297	0.213525832199296	-5.27322296449203	Not Significant
MIMAT0019045_st	20518905	hsa-miR-4508	MIMAT0019045	Homo sapiens	0.81991149160563	9.02543363115877	1.34824807808305	0.187478795681519	0.213525832199296	-5.27540050860458	Not Significant
MIMAT0027412_st	20525473	hsa-miR-6756-5p	MIMAT0027412	Homo sapiens	0.733253803518087	5.2563221561946	1.34814199075962	0.187512532845067	0.213525832199296	-5.27553328748081	Not Significant
MIMAT0000760_st	20501293	hsa-miR-331-3p	MIMAT0000760	Homo sapiens	0.80679432608068	5.01981585837526	1.34185466034744	0.189520397973415	0.214152632333136	-5.28338603379192	Not Significant
MIMAT0004775_st	20503880	hsa-miR-502-3p	MIMAT0004775	Homo sapiens	0.801312840253001	5.96845828594827	1.33962286499692	0.190237109940603	0.214152632333136	-5.2861657014786	Not Significant
MIMAT0002177_st	20503105	hsa-miR-486-5p	MIMAT0002177	Homo sapiens	1.16333183974692	11.1030067276941	1.33028605271466	0.193258236722873	0.215877452346492	-5.29775018398612	Not Significant
MIMAT0018087_st	20517919	hsa-miR-3665	MIMAT0018087	Homo sapiens	0.872023897969991	9.2621500090436	1.32813044184675	0.193960959722483	0.215877452346492	-5.30041452885917	Not Significant
MIMAT0023712_st	20523019	hsa-miR-6087	MIMAT0023712	Homo sapiens	0.932123329044848	8.48509172988521	1.28942319327667	0.206916712379914	0.22900332774631	-5.34760328731625	Not Significant
MIMAT0000081_st	20500151	hsa-miR-25-3p	MIMAT0000081	Homo sapiens	0.998684517757666	8.7411291796569	1.28174378493958	0.209563797062542	0.229486929713521	-5.35681757211195	Not Significant
MIMAT0000092_st	20500171	hsa-miR-92a-3p	MIMAT0000092	Homo sapiens	1.07925343940832	10.8031438733816	1.28139829607521	0.209683489078344	0.229486929713521	-5.35723095821439	Not Significant
MIMAT0001639_st	20502456	hsa-miR-409-3p	MIMAT0001639	Homo sapiens	0.78476123230718	5.21334862599443	1.2596236685695	0.217332359573757	0.23654405986757	-5.38308362014342	Not Significant
MIMAT0003180_st	20504218	hsa-miR-487b-3p	MIMAT0003180	Homo sapiens	0.803135760618075	5.16076583535849	1.2403511594201	0.22427637703928	0.242760693828231	-5.40563388286781	Not Significant
MIMAT0027359_st	20525420	hsa-miR-6729-5p	MIMAT0027359	Homo sapiens	0.782737968932434	8.1125480853287	1.23492238908222	0.226262143367243	0.243571815537414	-5.41192950077613	Not Significant
MIMAT0024598_st	20524035	hsa-miR-6125	MIMAT0024598	Homo sapiens	0.887125044946814	8.18407089746676	1.20190343816697	0.238624197430684	0.255483515727417	-5.44968384736245	Not Significant
MIMAT0023710_st	20523017	hsa-miR-6085	MIMAT0023710	Homo sapiens	0.72740895048108	6.2207682763896	1.19604061849386	0.240870569587862	0.256494606534101	-5.45629070831587	Not Significant
MIMAT0023715_st	20523022	hsa-miR-6090	MIMAT0023715	Homo sapiens	0.733185813420838	8.86668256067669	1.18760230722633	0.244131139598747	0.258569002693296	-5.46574848416195	Not Significant
MIMAT0026622_st	20504364	hsa-miR-619-5p	MIMAT0026622	Homo sapiens	-0.657975988724865	5.13586634756937	-1.17147393630188	0.25045343642415	0.262495444125621	-5.48365611510248	Not Significant
MIMAT0002874_st	20503882	hsa-miR-503-5p	MIMAT0002874	Homo sapiens	0.677784638318218	5.00945007328296	1.17134801195212	0.250503266475212	0.262495444125621	-5.48379505510151	Not Significant
MIMAT0023714_st	20523021	hsa-miR-6089	MIMAT0023714	Homo sapiens	0.781579186861132	8.88001992818844	1.14175246970608	0.262416868513551	0.273096514629691	-5.51607171702074	Not Significant
MIMAT0004609_st	20500781	hsa-miR-149-3p	MIMAT0004609	Homo sapiens	0.770018271376141	6.86758484034827	1.13937226258643	0.263392577561631	0.273096514629691	-5.51863477173766	Not Significant
MIMAT0002814_st	20503800	hsa-miR-432-5p	MIMAT0002814	Homo sapiens	0.699537417972456	5.05905943326607	1.13160996640298	0.266592793994046	0.274967436737314	-5.52695935418438	Not Significant
MIMAT0000227_st	20500395	hsa-miR-197-3p	MIMAT0000227	Homo sapiens	0.771165398397425	5.82598508147957	1.10423623043323	0.278102144178182	0.285344387516156	-5.555899263486	Not Significant
MIMAT0019337_st	20519048	hsa-miR-3960	MIMAT0019337	Homo sapiens	0.666031969645684	9.42520833442411	1.04122001963014	0.30593410780537	0.312274711075948	-5.62003469932125	Not Significant
MIMAT0019956_st	20519679	hsa-miR-4787-5p	MIMAT0019956	Homo sapiens	0.644624602220896	8.91416715156432	0.983678833583169	0.332991008869767	0.338140354367753	-5.67553739358968	Not Significant
MIMAT0018994_st	20518852	hsa-miR-4467	MIMAT0018994	Homo sapiens	0.62375402693922	6.14751036465594	0.929917925921923	0.359695174905109	0.363384356186187	-5.7247219258227	Not Significant
MIMAT0002871_st	20503876	hsa-miR-500a-3p	MIMAT0002871	Homo sapiens	0.511766010504413	5.93001945328306	0.848591892299026	0.402700984808201	0.404755581669467	-5.7941581895436	Not Significant
MIMAT0023252_st	20522537	hsa-miR-5787	MIMAT0023252	Homo sapiens	0.214400862877409	8.09352184196702	0.368868597535977	0.714766794055017	0.714766794055017	-6.07799178851156	Not Significant
