# Supplementary material for: A Candidate Salivary miRNA Panel for Bronchopulmonary Dysplasia in Very and Extremely Low-Birth-Weight Preterm Infants: A Pilot Exploratory Study
Source: Life (Basel). 2026 Jul 21;16(7):1202. doi: 10.3390/life16071202 (PMC13413207; doi:10.3390/life16071202)
Supplement: Supplementary file 1 [file life-16-01202-s001.zip › Supplementary Table S3.csv]

	database	mature_mirna_acc	mature_mirna_id	target_symbol	target_entrez	target_ensembl	experiment	support_type	pubmed_id	type
1	mirecords	MIMAT0000063	hsa-let-7b-5p	LIN28		ENSG00000131914	activity assay//Luciferase activity assay		15131085	validated
2	mirecords	MIMAT0000063	hsa-let-7b-5p	CCND1	595	ENSG00000110092			18379589	validated
3	mirecords	MIMAT0000063	hsa-let-7b-5p	CDC25A	993	ENSG00000164045			18026111	validated
4	mirecords	MIMAT0000063	hsa-let-7b-5p	BCL7A	605	ENSG00000110987			18026111	validated
5	mirecords	MIMAT0000063	hsa-let-7b-5p	HMGA2	8091	ENSG00000149948	Western blot//quantitative RT-PCR//Luciferase-qRT-PCR		17437991	validated
6	mirecords	MIMAT0000063	hsa-let-7b-5p	HMGA2	8091	ENSG00000149948	Western blot//quantitative RT-PCR//Luciferase-qRT-PCR		17437991	validated
7	mirecords	MIMAT0000063	hsa-let-7b-5p	HMGA2	8091	ENSG00000149948	Western blot//quantitative RT-PCR//Luciferase-qRT-PCR		17437991	validated
8	mirecords	MIMAT0000063	hsa-let-7b-5p	HMGA2	8091	ENSG00000149948	Western blot//quantitative RT-PCR//Luciferase-qRT-PCR		17437991	validated
9	mirecords	MIMAT0000063	hsa-let-7b-5p	HMGA2	8091	ENSG00000149948	Western blot//quantitative RT-PCR//Luciferase-qRT-PCR		17437991	validated
10	mirecords	MIMAT0000063	hsa-let-7b-5p	HMGA2	8091	ENSG00000149948	Western blot//quantitative RT-PCR//Luciferase-qRT-PCR		17437991	validated
11	mirecords	MIMAT0000063	hsa-let-7b-5p	CDK6	1021	ENSG00000105810	Western blot		17699775	validated
12	mirecords	MIMAT0000063	hsa-let-7b-5p	CDC25A	993	ENSG00000164045	Western blot		17699775	validated
13	mirecords	MIMAT0000063	hsa-let-7b-5p	CDC34	997	ENSG00000099804	Immunoblot analysis		19126550	validated
14	mirecords	MIMAT0000063	hsa-let-7b-5p	KRT			immunocytochemistry		19998415	validated
15	mirecords	MIMAT0000064	hsa-let-7c-5p	MYC	4609	ENSG00000136997	Western blot//activity assay//Luciferase activity assay		17877811	validated
16	mirecords	MIMAT0000064	hsa-let-7c-5p	TRIM71	131405	ENSG00000206557			17890240	validated
17	mirecords	MIMAT0000064	hsa-let-7c-5p	HMGA2	8091	ENSG00000149948			18403645	validated
18	mirecords	MIMAT0000064	hsa-let-7c-5p	HMGA2	8091	ENSG00000149948	Western blot		17600087	validated
19	mirecords	MIMAT0000064	hsa-let-7c-5p	HMGA2	8091	ENSG00000149948	Western blot		17600087	validated
20	mirecords	MIMAT0000064	hsa-let-7c-5p	HMGA2	8091	ENSG00000149948	Western blot		17600087	validated
21	mirecords	MIMAT0000064	hsa-let-7c-5p	HMGA2	8091	ENSG00000149948	Western blot		17600087	validated
22	mirecords	MIMAT0000064	hsa-let-7c-5p	HMGA2	8091	ENSG00000149948	Western blot		17600087	validated
23	mirecords	MIMAT0000064	hsa-let-7c-5p	HMGA2	8091	ENSG00000149948	Western blot		17600087	validated
24	mirecords	MIMAT0000064	hsa-let-7c-5p	HMGA2	8091	ENSG00000149948	Western blot		17600087	validated
25	mirecords	MIMAT0000064	hsa-let-7c-5p	TGFBR1	7046	ENSG00000106799	Western blot//Luciferase activity assay		19841744	validated
26	mirecords	MIMAT0000064	hsa-let-7c-5p	TGFBR1	7046	ENSG00000106799	Western blot//Luciferase activity assay		19841744	validated
27	mirecords	MIMAT0000064	hsa-let-7c-5p	EIF3S1		ENSG00000104131			19939273	validated
28	mirecords	MIMAT0000064	hsa-let-7c-5p	MED28	80306	ENSG00000118579			19939273	validated
29	mirecords	MIMAT0000064	hsa-let-7c-5p	RTCD1		ENSG00000137996			19939273	validated
30	mirtarbase	MIMAT0000063	hsa-let-7b-5p	HES1	3280	ENSG00000114315	CLASH		23622248	validated
31	mirtarbase	MIMAT0000063	hsa-let-7b-5p	HES1	3280	ENSG00000114315	CLASH	Functional MTI (Weak)	23622248	validated
32	mirtarbase	MIMAT0000063	hsa-let-7b-5p	SMC1A	8243	ENSG00000072501	CLASH//PAR-CLIP		20371350	validated
33	mirtarbase	MIMAT0000063	hsa-let-7b-5p	SMC1A	8243	ENSG00000072501	CLASH//PAR-CLIP		26701625	validated
34	mirtarbase	MIMAT0000063	hsa-let-7b-5p	SMC1A	8243	ENSG00000072501	CLASH//PAR-CLIP		23446348	validated
35	mirtarbase	MIMAT0000063	hsa-let-7b-5p	SMC1A	8243	ENSG00000072501	CLASH//PAR-CLIP		21572407	validated
36	mirtarbase	MIMAT0000063	hsa-let-7b-5p	SMC1A	8243	ENSG00000072501	CLASH//PAR-CLIP		23622248	validated
37	mirtarbase	MIMAT0000063	hsa-let-7b-5p	SMC1A	8243	ENSG00000072501	CLASH	Functional MTI (Weak)	23622248	validated
38	mirtarbase	MIMAT0000063	hsa-let-7b-5p	SMC1A	8243	ENSG00000072501	PAR-CLIP	Functional MTI (Weak)	23446348	validated
39	mirtarbase	MIMAT0000063	hsa-let-7b-5p	SMC1A	8243	ENSG00000072501	PAR-CLIP	Functional MTI (Weak)	21572407	validated
40	mirtarbase	MIMAT0000063	hsa-let-7b-5p	SMC1A	8243	ENSG00000072501	PAR-CLIP	Functional MTI (Weak)	20371350	validated
41	mirtarbase	MIMAT0000063	hsa-let-7b-5p	SMC1A	8243	ENSG00000072501	PAR-CLIP	Functional MTI (Weak)	26701625	validated
42	mirtarbase	MIMAT0000063	hsa-let-7b-5p	NCOA3	8202	ENSG00000124151	PAR-CLIP		26701625	validated
43	mirtarbase	MIMAT0000063	hsa-let-7b-5p	NCOA3	8202	ENSG00000124151	PAR-CLIP		24398324	validated
44	mirtarbase	MIMAT0000063	hsa-let-7b-5p	NCOA3	8202	ENSG00000124151	PAR-CLIP	Functional MTI (Weak)	24398324	validated
45	mirtarbase	MIMAT0000063	hsa-let-7b-5p	NCOA3	8202	ENSG00000124151	PAR-CLIP	Functional MTI (Weak)	26701625	validated
46	mirtarbase	MIMAT0000063	hsa-let-7b-5p	E2F3	1871	ENSG00000112242	CLASH		23622248	validated
47	mirtarbase	MIMAT0000063	hsa-let-7b-5p	E2F3	1871	ENSG00000112242	CLASH	Functional MTI (Weak)	23622248	validated
48	mirtarbase	MIMAT0000063	hsa-let-7b-5p	CDK6	1021	ENSG00000105810	Luciferase reporter assay//Microarray//Western blot//Other		17699775	validated
49	mirtarbase	MIMAT0000063	hsa-let-7b-5p	CDK6	1021	ENSG00000105810	Luciferase reporter assay//Microarray//Western blot	Functional MTI	17699775	validated
50	mirtarbase	MIMAT0000063	hsa-let-7b-5p	RDH10	157506	ENSG00000121039	pSILAC//Luciferase reporter assay//Proteomics
51	mirtarbase	MIMAT0000063	hsa-let-7b-5p	RDH10	157506	ENSG00000121039	pSILAC//Luciferase reporter assay//Proteomics
52	mirtarbase	MIMAT0000063	hsa-let-7b-5p	THBS1	7057	ENSG00000137801	pSILAC//Proteomics
53	mirtarbase	MIMAT0000063	hsa-let-7b-5p	THBS1	7057	ENSG00000137801	pSILAC//Proteomics
54	mirtarbase	MIMAT0000063	hsa-let-7b-5p	THBS1	7057	ENSG00000137801	pSILAC//Proteomics
55	mirtarbase	MIMAT0000063	hsa-let-7b-5p	THBS1	7057	ENSG00000137801	pSILAC//Proteomics
56	mirtarbase	MIMAT0000063	hsa-let-7b-5p	THBS1	7057	ENSG00000137801	PAR-CLIP	Functional MTI (Weak)	24398324	validated
57	mirtarbase	MIMAT0000063	hsa-let-7b-5p	KRAS	3845	ENSG00000133703	Other		18922928	validated
58	mirtarbase	MIMAT0000063	hsa-let-7b-5p	NRAS	4893	ENSG00000213281	Luciferase reporter assay//Immunohistochemistry//qRT-PCR//Proteomics//Other		17699775	validated
59	mirtarbase	MIMAT0000063	hsa-let-7b-5p	NRAS	4893	ENSG00000213281	Luciferase reporter assay//Immunohistochemistry//qRT-PCR//Proteomics//Other		18668040	validated
60	mirtarbase	MIMAT0000063	hsa-let-7b-5p	NRAS	4893	ENSG00000213281	Luciferase reporter assay//Immunohistochemistry//qRT-PCR//Proteomics//Other		19966857	validated
61	mirtarbase	MIMAT0000063	hsa-let-7b-5p	NRAS	4893	ENSG00000213281	Luciferase reporter assay	Functional MTI	17699775	validated
62	mirtarbase	MIMAT0000063	hsa-let-7b-5p	NRAS	4893	ENSG00000213281	Immunohistochemistry//qRT-PCR	Functional MTI (Weak)	19966857	validated
63	mirtarbase	MIMAT0000063	hsa-let-7b-5p	NRAS	4893	ENSG00000213281	Proteomics	Functional MTI (Weak)	18668040	validated
64	mirtarbase	MIMAT0000063	hsa-let-7b-5p	VAMP3	9341	ENSG00000049245	Proteomics		18668040	validated
65	mirtarbase	MIMAT0000063	hsa-let-7b-5p	VAMP3	9341	ENSG00000049245	Proteomics	Functional MTI (Weak)	18668040	validated
66	mirtarbase	MIMAT0000063	hsa-let-7b-5p	PRKD1	5587	ENSG00000184304	CLASH		23622248	validated
67	mirtarbase	MIMAT0000063	hsa-let-7b-5p	PRKD1	5587	ENSG00000184304	CLASH	Functional MTI (Weak)	23622248	validated
68	mirtarbase	MIMAT0000063	hsa-let-7b-5p	RHOG	391	ENSG00000177105	pSILAC//Proteomics
69	mirtarbase	MIMAT0000063	hsa-let-7b-5p	RHOG	391	ENSG00000177105	pSILAC//Proteomics
70	mirtarbase	MIMAT0000063	hsa-let-7b-5p	NFATC1	4772	ENSG00000131196	CLASH		23622248	validated
71	mirtarbase	MIMAT0000063	hsa-let-7b-5p	NFATC1	4772	ENSG00000131196	CLASH	Functional MTI (Weak)	23622248	validated
72	mirtarbase	MIMAT0000063	hsa-let-7b-5p	E2F5	1875	ENSG00000133740	Microarray//Other		17699775	validated
73	mirtarbase	MIMAT0000063	hsa-let-7b-5p	E2F5	1875	ENSG00000133740	Microarray	Functional MTI (Weak)	17699775	validated
74	mirtarbase	MIMAT0000063	hsa-let-7b-5p	RFFL	117584	ENSG00000092871	CLASH		23622248	validated
75	mirtarbase	MIMAT0000063	hsa-let-7b-5p	RFFL	117584	ENSG00000092871	CLASH	Functional MTI (Weak)	23622248	validated
76	mirtarbase	MIMAT0000063	hsa-let-7b-5p	SERP1	27230	ENSG00000120742	Luciferase reporter assay//Western blotting//Immunoprecipitaion (IP)//Immunofluorescence//ELISA		32534478	validated
77	mirtarbase	MIMAT0000063	hsa-let-7b-5p	KIF2A	3796	ENSG00000068796	Proteomics		18668040	validated
78	mirtarbase	MIMAT0000063	hsa-let-7b-5p	KIF2A	3796	ENSG00000068796	Proteomics	Functional MTI (Weak)	18668040	validated
79	mirtarbase	MIMAT0000063	hsa-let-7b-5p	TPM4	7171	ENSG00000167460	CLASH		23622248	validated
80	mirtarbase	MIMAT0000063	hsa-let-7b-5p	TPM4	7171	ENSG00000167460	CLASH	Functional MTI (Weak)	23622248	validated
81	mirtarbase	MIMAT0000063	hsa-let-7b-5p	POM121	9883	ENSG00000196313	pSILAC//Proteomics
82	mirtarbase	MIMAT0000063	hsa-let-7b-5p	POM121	9883	ENSG00000196313	pSILAC//Proteomics
83	mirtarbase	MIMAT0000063	hsa-let-7b-5p	POM121	9883	ENSG00000196313	pSILAC//Proteomics
84	mirtarbase	MIMAT0000063	hsa-let-7b-5p	POM121	9883	ENSG00000196313	CLASH	Functional MTI (Weak)	23622248	validated
85	mirtarbase	MIMAT0000063	hsa-let-7b-5p	ARCN1	372	ENSG00000095139	Proteomics		18668040	validated
86	mirtarbase	MIMAT0000063	hsa-let-7b-5p	ARCN1	372	ENSG00000095139	Proteomics	Functional MTI (Weak)	18668040	validated
87	mirtarbase	MIMAT0000063	hsa-let-7b-5p	RABL2B	11158	ENSG00000079974	PAR-CLIP		26701625	validated
88	mirtarbase	MIMAT0000063	hsa-let-7b-5p	RABL2B	11158	ENSG00000079974	PAR-CLIP		23592263	validated
89	mirtarbase	MIMAT0000063	hsa-let-7b-5p	RABL2B	11158	ENSG00000079974	PAR-CLIP	Functional MTI (Weak)	23592263	validated
90	mirtarbase	MIMAT0000063	hsa-let-7b-5p	RABL2B	11158	ENSG00000079974	PAR-CLIP	Functional MTI (Weak)	26701625	validated
91	mirtarbase	MIMAT0000063	hsa-let-7b-5p	ZNF264	9422	ENSG00000083844	PAR-CLIP		21572407	validated
92	mirtarbase	MIMAT0000063	hsa-let-7b-5p	ZNF264	9422	ENSG00000083844	PAR-CLIP	Functional MTI (Weak)	21572407	validated
93	mirtarbase	MIMAT0000063	hsa-let-7b-5p	PARP16	54956	ENSG00000138617	PAR-CLIP		20371350	validated
94	mirtarbase	MIMAT0000063	hsa-let-7b-5p	PARP16	54956	ENSG00000138617	PAR-CLIP	Functional MTI (Weak)	20371350	validated
95	mirtarbase	MIMAT0000063	hsa-let-7b-5p	CDCA7	83879	ENSG00000144354	Microarray//Other		17699775	validated
96	mirtarbase	MIMAT0000063	hsa-let-7b-5p	CDCA7	83879	ENSG00000144354	Microarray	Functional MTI (Weak)	17699775	validated
97	mirtarbase	MIMAT0000063	hsa-let-7b-5p	POLR3G	10622	ENSG00000113356	CLASH		23622248	validated
98	mirtarbase	MIMAT0000063	hsa-let-7b-5p	POLR3G	10622	ENSG00000113356	CLASH	Functional MTI (Weak)	23622248	validated
99	mirtarbase	MIMAT0000063	hsa-let-7b-5p	SEC11A	23478	ENSG00000140612	Proteomics		18668040	validated
100	mirtarbase	MIMAT0000063	hsa-let-7b-5p	SEC11A	23478	ENSG00000140612	Proteomics	Functional MTI (Weak)	18668040	validated
101	mirtarbase	MIMAT0000063	hsa-let-7b-5p	PGM1	5236	ENSG00000079739	CLASH		23622248	validated
102	mirtarbase	MIMAT0000063	hsa-let-7b-5p	PGM1	5236	ENSG00000079739	CLASH	Functional MTI (Weak)	23622248	validated
103	mirtarbase	MIMAT0000063	hsa-let-7b-5p	E2F6	1876	ENSG00000169016	Microarray//Other//PAR-CLIP		20371350	validated
104	mirtarbase	MIMAT0000063	hsa-let-7b-5p	E2F6	1876	ENSG00000169016	Microarray//Other//PAR-CLIP		17699775	validated
105	mirtarbase	MIMAT0000063	hsa-let-7b-5p	E2F6	1876	ENSG00000169016	Microarray	Functional MTI (Weak)	17699775	validated
106	mirtarbase	MIMAT0000063	hsa-let-7b-5p	E2F6	1876	ENSG00000169016	PAR-CLIP	Functional MTI (Weak)	20371350	validated
107	mirtarbase	MIMAT0000063	hsa-let-7b-5p	CCND1	595	ENSG00000110092	Immunoblot//Immunofluorescence//Luciferase reporter assay//qRT-PCR//immunoblot//Northern blot//Western blot//Other//Reporter assay
108	mirtarbase	MIMAT0000063	hsa-let-7b-5p	CCND1	595	ENSG00000110092	Immunoblot//Immunofluorescence//Luciferase reporter assay//qRT-PCR//immunoblot//Northern blot//Western blot//Other//Reporter assay
109	mirtarbase	MIMAT0000063	hsa-let-7b-5p	CCND1	595	ENSG00000110092	Immunoblot//Immunofluorescence//Luciferase reporter assay//qRT-PCR//immunoblot//Northern blot//Western blot//Other//Reporter assay
110	mirtarbase	MIMAT0000063	hsa-let-7b-5p	CCND1	595	ENSG00000110092	Immunoblot//Immunofluorescence//Luciferase reporter assay//qRT-PCR//immunoblot//Northern blot//Western blot//Other//Reporter assay
111	mirtarbase	MIMAT0000063	hsa-let-7b-5p	CCND1	595	ENSG00000110092	Immunoblot//Immunofluorescence//Luciferase reporter assay//qRT-PCR//immunoblot//Northern blot//Western blot//Other//Reporter assay
112	mirtarbase	MIMAT0000063	hsa-let-7b-5p	CCND1	595	ENSG00000110092	Immunoblot//Immunofluorescence//Luciferase reporter assay//qRT-PCR//Reporter assay
113	mirtarbase	MIMAT0000063	hsa-let-7b-5p	CCND1	595	ENSG00000110092	immunoblot//Luciferase reporter assay//Northern blot//Western blot	Functional MTI	20133835	validated
114	mirtarbase	MIMAT0000063	hsa-let-7b-5p	CCND1	595	ENSG00000110092	Immunoblot//Microarray//qRT-PCR//Western blot//Annexin V-FITC	Functional MTI	23806108	validated
115	mirtarbase	MIMAT0000063	hsa-let-7b-5p	CCND1	595	ENSG00000110092	PAR-CLIP	Functional MTI (Weak)	23592263	validated
116	mirtarbase	MIMAT0000063	hsa-let-7b-5p	CCND1	595	ENSG00000110092	PAR-CLIP	Functional MTI (Weak)	26701625	validated
117	mirtarbase	MIMAT0000063	hsa-let-7b-5p	CDKN1A	1026	ENSG00000124762	PAR-CLIP		21572407	validated
118	mirtarbase	MIMAT0000063	hsa-let-7b-5p	CDKN1A	1026	ENSG00000124762	PAR-CLIP		25578966	validated
119	mirtarbase	MIMAT0000063	hsa-let-7b-5p	CDKN1A	1026	ENSG00000124762	PAR-CLIP	Functional MTI (Weak)	21572407	validated
120	mirtarbase	MIMAT0000063	hsa-let-7b-5p	CDKN1A	1026	ENSG00000124762	Immunoblot//Microarray//qRT-PCR	Functional MTI (Weak)	25578966	validated
121	mirtarbase	MIMAT0000063	hsa-let-7b-5p	GYS1	2997	ENSG00000104812	pSILAC//Proteomics
122	mirtarbase	MIMAT0000063	hsa-let-7b-5p	GYS1	2997	ENSG00000104812	pSILAC//Proteomics
123	mirtarbase	MIMAT0000063	hsa-let-7b-5p	CDKN1B	1027	ENSG00000111276	Immunoblot//Microarray//qRT-PCR	Functional MTI (Weak)	25578966	validated
124	mirtarbase	MIMAT0000063	hsa-let-7b-5p	BTG2	7832	ENSG00000159388	CLASH		23622248	validated
125	mirtarbase	MIMAT0000063	hsa-let-7b-5p	BTG2	7832	ENSG00000159388	CLASH	Functional MTI (Weak)	23622248	validated
126	mirtarbase	MIMAT0000063	hsa-let-7b-5p	IL6R	3570	ENSG00000160712	PAR-CLIP	Functional MTI (Weak)	27292025	validated
127	mirtarbase	MIMAT0000063	hsa-let-7b-5p	SP1	6667	ENSG00000185591	CLASH		23622248	validated
128	mirtarbase	MIMAT0000063	hsa-let-7b-5p	SP1	6667	ENSG00000185591	CLASH	Functional MTI (Weak)	23622248	validated
129	mirtarbase	MIMAT0000063	hsa-let-7b-5p	CDC25A	993	ENSG00000164045	Immunohistochemistry//qRT-PCR//Luciferase reporter assay//Microarray//Western blot//Other		17699775	validated
130	mirtarbase	MIMAT0000063	hsa-let-7b-5p	CDC25A	993	ENSG00000164045	Immunohistochemistry//qRT-PCR//Luciferase reporter assay//Microarray//Western blot//Other		18026111	validated
131	mirtarbase	MIMAT0000063	hsa-let-7b-5p	CDC25A	993	ENSG00000164045	Immunohistochemistry//qRT-PCR//Luciferase reporter assay//Microarray//Western blot//Other		19966857	validated
132	mirtarbase	MIMAT0000063	hsa-let-7b-5p	CDC25A	993	ENSG00000164045	Luciferase reporter assay//Microarray//Western blot	Functional MTI	17699775	validated
133	mirtarbase	MIMAT0000063	hsa-let-7b-5p	CDC25A	993	ENSG00000164045	Immunohistochemistry//qRT-PCR	Functional MTI (Weak)	19966857	validated
134	mirtarbase	MIMAT0000063	hsa-let-7b-5p	BCL7A	605	ENSG00000110987	Microarray//qRT-PCR//Other		18026111	validated
135	mirtarbase	MIMAT0000063	hsa-let-7b-5p	BCL7A	605	ENSG00000110987	Microarray//qRT-PCR	Functional MTI (Weak)	18026111	validated
136	mirtarbase	MIMAT0000063	hsa-let-7b-5p	MYC	4609	ENSG00000136997	CLASH//TRAP		23622248	validated
137	mirtarbase	MIMAT0000063	hsa-let-7b-5p	MYC	4609	ENSG00000136997	CLASH//TRAP		24510096	validated
138	mirtarbase	MIMAT0000063	hsa-let-7b-5p	MYC	4609	ENSG00000136997	CLASH	Functional MTI (Weak)	23622248	validated
139	mirtarbase	MIMAT0000063	hsa-let-7b-5p	MYC	4609	ENSG00000136997	TRAP	Functional MTI (Weak)	24510096	validated
140	mirtarbase	MIMAT0000063	hsa-let-7b-5p	BACH1	571	ENSG00000156273	PAR-CLIP		20371350	validated
141	mirtarbase	MIMAT0000063	hsa-let-7b-5p	BACH1	571	ENSG00000156273	PAR-CLIP	Functional MTI (Weak)	20371350	validated
142	mirtarbase	MIMAT0000063	hsa-let-7b-5p	IGF2BP1	10642	ENSG00000159217	pSILAC//Immunoblot//qRT-PCR//Western blot//Proteomics
143	mirtarbase	MIMAT0000063	hsa-let-7b-5p	IGF2BP1	10642	ENSG00000159217	pSILAC//Immunoblot//qRT-PCR//Western blot//Proteomics
144	mirtarbase	MIMAT0000063	hsa-let-7b-5p	IGF2BP1	10642	ENSG00000159217	pSILAC//Immunoblot//qRT-PCR//Western blot//Proteomics
145	mirtarbase	MIMAT0000063	hsa-let-7b-5p	IGF2BP1	10642	ENSG00000159217	pSILAC//Immunoblot//qRT-PCR//Western blot//Proteomics
146	mirtarbase	MIMAT0000063	hsa-let-7b-5p	IGF2BP1	10642	ENSG00000159217	Immunoblot//qRT-PCR//Western blot	Functional MTI	21252116	validated
147	mirtarbase	MIMAT0000063	hsa-let-7b-5p	IGF2BP1	10642	ENSG00000159217	Immunofluorescence//Luciferase reporter assay//qRT-PCR//Western blot	Functional MTI	23824794	validated
148	mirtarbase	MIMAT0000063	hsa-let-7b-5p	IGF2BP1	10642	ENSG00000159217	pSILAC//Proteomics
149	mirtarbase	MIMAT0000063	hsa-let-7b-5p	IGF2BP1	10642	ENSG00000159217	PAR-CLIP	Functional MTI (Weak)	21572407	validated
150	mirtarbase	MIMAT0000063	hsa-let-7b-5p	HMGA2	8091	ENSG00000149948	Luciferase reporter assay//qRT-PCR//Other//Immunohistochemistry//QRTPCR//Western blot//PAR-CLIP//HITS-CLIP		20144549	validated
151	mirtarbase	MIMAT0000063	hsa-let-7b-5p	HMGA2	8091	ENSG00000149948	Luciferase reporter assay//qRT-PCR//Other//Immunohistochemistry//QRTPCR//Western blot//PAR-CLIP//HITS-CLIP		21572407	validated
152	mirtarbase	MIMAT0000063	hsa-let-7b-5p	HMGA2	8091	ENSG00000149948	Luciferase reporter assay//qRT-PCR//Other//Immunohistochemistry//QRTPCR//Western blot//PAR-CLIP//HITS-CLIP		26701625	validated
153	mirtarbase	MIMAT0000063	hsa-let-7b-5p	HMGA2	8091	ENSG00000149948	Luciferase reporter assay//qRT-PCR//Other//Immunohistochemistry//QRTPCR//Western blot//PAR-CLIP//HITS-CLIP		17437991	validated
154	mirtarbase	MIMAT0000063	hsa-let-7b-5p	HMGA2	8091	ENSG00000149948	Luciferase reporter assay//qRT-PCR//Other//Immunohistochemistry//QRTPCR//Western blot//PAR-CLIP//HITS-CLIP		25600877	validated
155	mirtarbase	MIMAT0000063	hsa-let-7b-5p	HMGA2	8091	ENSG00000149948	Luciferase reporter assay//qRT-PCR//Other//Immunohistochemistry//QRTPCR//Western blot//PAR-CLIP//HITS-CLIP		23318420	validated
156	mirtarbase	MIMAT0000063	hsa-let-7b-5p	HMGA2	8091	ENSG00000149948	Luciferase reporter assay//qRT-PCR//Other//Immunohistochemistry//QRTPCR//Western blot//PAR-CLIP//HITS-CLIP		20371350	validated
157	mirtarbase	MIMAT0000063	hsa-let-7b-5p	HMGA2	8091	ENSG00000149948	Luciferase reporter assay//qRT-PCR//Other//Immunohistochemistry//QRTPCR//Western blot//PAR-CLIP//HITS-CLIP		23482325	validated
158	mirtarbase	MIMAT0000063	hsa-let-7b-5p	HMGA2	8091	ENSG00000149948	Luciferase reporter assay//qRT-PCR	Functional MTI	17437991	validated
159	mirtarbase	MIMAT0000063	hsa-let-7b-5p	HMGA2	8091	ENSG00000149948	Immunohistochemistry//Luciferase reporter assay//QRTPCR//Western blot	Functional MTI	23482325	validated
160	mirtarbase	MIMAT0000063	hsa-let-7b-5p	HMGA2	8091	ENSG00000149948	Luciferase reporter assay	Functional MTI	23318420	validated
161	mirtarbase	MIMAT0000063	hsa-let-7b-5p	HMGA2	8091	ENSG00000149948	PAR-CLIP	Functional MTI (Weak)	20371350	validated
162	mirtarbase	MIMAT0000063	hsa-let-7b-5p	HMGA2	8091	ENSG00000149948	HITS-CLIP	Functional MTI (Weak)	21572407	validated
163	mirtarbase	MIMAT0000063	hsa-let-7b-5p	HMGA2	8091	ENSG00000149948	Microarray//qRT-PCR	Functional MTI (Weak)	25600877	validated
164	mirtarbase	MIMAT0000063	hsa-let-7b-5p	HMGA2	8091	ENSG00000149948	PAR-CLIP	Functional MTI (Weak)	26701625	validated
165	mirtarbase	MIMAT0000063	hsa-let-7b-5p	CCNG1	900	ENSG00000113328	CLASH		23622248	validated
166	mirtarbase	MIMAT0000063	hsa-let-7b-5p	CCNG1	900	ENSG00000113328	CLASH	Functional MTI (Weak)	23622248	validated
167	mirtarbase	MIMAT0000063	hsa-let-7b-5p	SERBP1	26135	ENSG00000142864	CLASH		23622248	validated
168	mirtarbase	MIMAT0000063	hsa-let-7b-5p	SERBP1	26135	ENSG00000142864	CLASH	Functional MTI (Weak)	23622248	validated
169	mirtarbase	MIMAT0000063	hsa-let-7b-5p	HMGB1	3146	ENSG00000189403	CLASH		23622248	validated
170	mirtarbase	MIMAT0000063	hsa-let-7b-5p	HMGB1	3146	ENSG00000189403	CLASH	Functional MTI (Weak)	23622248	validated
171	mirtarbase	MIMAT0000063	hsa-let-7b-5p	TLR4	7099	ENSG00000136869	Luciferase reporter assay		23437218	validated
172	mirtarbase	MIMAT0000063	hsa-let-7b-5p	TLR4	7099	ENSG00000136869	Luciferase reporter assay	Functional MTI	23437218	validated
173	mirtarbase	MIMAT0000063	hsa-let-7b-5p	IRS2	8660	ENSG00000185950	CLASH//Flow//Luciferase reporter assay//qRT-PCR//Western blot		23622248	validated
174	mirtarbase	MIMAT0000063	hsa-let-7b-5p	IRS2	8660	ENSG00000185950	CLASH//Flow//Luciferase reporter assay//qRT-PCR//Western blot		24810113	validated
175	mirtarbase	MIMAT0000063	hsa-let-7b-5p	IRS2	8660	ENSG00000185950	Flow//Luciferase reporter assay//qRT-PCR//Western blot	Functional MTI	24810113	validated
176	mirtarbase	MIMAT0000063	hsa-let-7b-5p	IRS2	8660	ENSG00000185950	CLASH	Functional MTI (Weak)	23622248	validated
177	mirtarbase	MIMAT0000063	hsa-let-7b-5p	DNAJC1	64215	ENSG00000136770	Proteomics		18668040	validated
178	mirtarbase	MIMAT0000063	hsa-let-7b-5p	DNAJC1	64215	ENSG00000136770	Proteomics	Functional MTI (Weak)	18668040	validated
179	mirtarbase	MIMAT0000063	hsa-let-7b-5p	SYNGR2	9144	ENSG00000108639	Proteomics//CLASH		23622248	validated
180	mirtarbase	MIMAT0000063	hsa-let-7b-5p	SYNGR2	9144	ENSG00000108639	Proteomics//CLASH		18668040	validated
181	mirtarbase	MIMAT0000063	hsa-let-7b-5p	SYNGR2	9144	ENSG00000108639	Proteomics	Functional MTI (Weak)	18668040	validated
182	mirtarbase	MIMAT0000063	hsa-let-7b-5p	SYNGR2	9144	ENSG00000108639	CLASH	Functional MTI (Weak)	23622248	validated
183	mirtarbase	MIMAT0000063	hsa-let-7b-5p	ELOVL1	64834	ENSG00000066322	Proteomics		18668040	validated
184	mirtarbase	MIMAT0000063	hsa-let-7b-5p	ELOVL1	64834	ENSG00000066322	Proteomics	Functional MTI (Weak)	18668040	validated
185	mirtarbase	MIMAT0000063	hsa-let-7b-5p	TLN1	7094	ENSG00000137076	CLASH		23622248	validated
186	mirtarbase	MIMAT0000063	hsa-let-7b-5p	TLN1	7094	ENSG00000137076	CLASH	Functional MTI (Weak)	23622248	validated
187	mirtarbase	MIMAT0000063	hsa-let-7b-5p	NME4	4833	ENSG00000103202	CLASH		23622248	validated
188	mirtarbase	MIMAT0000063	hsa-let-7b-5p	NME4	4833	ENSG00000103202	CLASH	Functional MTI (Weak)	23622248	validated
189	mirtarbase	MIMAT0000063	hsa-let-7b-5p	AHR	196	ENSG00000106546	PAR-CLIP		23592263	validated
190	mirtarbase	MIMAT0000063	hsa-let-7b-5p	AHR	196	ENSG00000106546	PAR-CLIP	Functional MTI (Weak)	23592263	validated
191	mirtarbase	MIMAT0000063	hsa-let-7b-5p	SLC30A7	148867	ENSG00000162695	Proteomics		18668040	validated
192	mirtarbase	MIMAT0000063	hsa-let-7b-5p	SLC30A7	148867	ENSG00000162695	Proteomics	Functional MTI (Weak)	18668040	validated
193	mirtarbase	MIMAT0000063	hsa-let-7b-5p	NEK9	91754	ENSG00000119638	CLASH		23622248	validated
194	mirtarbase	MIMAT0000063	hsa-let-7b-5p	NEK9	91754	ENSG00000119638	CLASH	Functional MTI (Weak)	23622248	validated
195	mirtarbase	MIMAT0000063	hsa-let-7b-5p	CD59	966	ENSG00000085063	PAR-CLIP		20371350	validated
196	mirtarbase	MIMAT0000063	hsa-let-7b-5p	CD59	966	ENSG00000085063	PAR-CLIP		23446348	validated
197	mirtarbase	MIMAT0000063	hsa-let-7b-5p	CD59	966	ENSG00000085063	PAR-CLIP	Functional MTI (Weak)	23446348	validated
198	mirtarbase	MIMAT0000063	hsa-let-7b-5p	CD59	966	ENSG00000085063	PAR-CLIP	Functional MTI (Weak)	20371350	validated
199	mirtarbase	MIMAT0000063	hsa-let-7b-5p	DCTD	1635	ENSG00000129187	CLASH		23622248	validated
200	mirtarbase	MIMAT0000063	hsa-let-7b-5p	DCTD	1635	ENSG00000129187	CLASH	Functional MTI (Weak)	23622248	validated
201	mirtarbase	MIMAT0000063	hsa-let-7b-5p	RPIA	22934	ENSG00000153574	Luciferase reporter assay//Reporter assay
202	mirtarbase	MIMAT0000063	hsa-let-7b-5p	RPIA	22934	ENSG00000153574	Luciferase reporter assay//Reporter assay
203	mirtarbase	MIMAT0000063	hsa-let-7b-5p	MED28	80306	ENSG00000118579	CLASH		23622248	validated
204	mirtarbase	MIMAT0000063	hsa-let-7b-5p	MED28	80306	ENSG00000118579	CLASH	Functional MTI (Weak)	23622248	validated
205	mirtarbase	MIMAT0000063	hsa-let-7b-5p	ANKRD52	283373	ENSG00000139645	CLASH		23622248	validated
206	mirtarbase	MIMAT0000063	hsa-let-7b-5p	ANKRD52	283373	ENSG00000139645	CLASH	Functional MTI (Weak)	23622248	validated
207	mirtarbase	MIMAT0000063	hsa-let-7b-5p	STK4	6789	ENSG00000101109	PAR-CLIP		23446348	validated
208	mirtarbase	MIMAT0000063	hsa-let-7b-5p	STK4	6789	ENSG00000101109	PAR-CLIP	Functional MTI (Weak)	23446348	validated
209	mirtarbase	MIMAT0000063	hsa-let-7b-5p	BAZ1A	11177	ENSG00000198604	Proteomics		18668040	validated
210	mirtarbase	MIMAT0000063	hsa-let-7b-5p	BAZ1A	11177	ENSG00000198604	Proteomics	Functional MTI (Weak)	18668040	validated
211	mirtarbase	MIMAT0000063	hsa-let-7b-5p	HERPUD1	9709	ENSG00000051108	PAR-CLIP//HITS-CLIP		23592263	validated
212	mirtarbase	MIMAT0000063	hsa-let-7b-5p	HERPUD1	9709	ENSG00000051108	PAR-CLIP//HITS-CLIP		23706177	validated
213	mirtarbase	MIMAT0000063	hsa-let-7b-5p	HERPUD1	9709	ENSG00000051108	PAR-CLIP	Functional MTI (Weak)	23592263	validated
214	mirtarbase	MIMAT0000063	hsa-let-7b-5p	HERPUD1	9709	ENSG00000051108	HITS-CLIP	Functional MTI (Weak)	23706177	validated
215	mirtarbase	MIMAT0000063	hsa-let-7b-5p	ECHDC1	55862	ENSG00000093144	PAR-CLIP		21572407	validated
216	mirtarbase	MIMAT0000063	hsa-let-7b-5p	ECHDC1	55862	ENSG00000093144	PAR-CLIP	Functional MTI (Weak)	21572407	validated
217	mirtarbase	MIMAT0000063	hsa-let-7b-5p	PRIM1	5557	ENSG00000198056	pSILAC//Proteomics
218	mirtarbase	MIMAT0000063	hsa-let-7b-5p	PRIM1	5557	ENSG00000198056	pSILAC//Proteomics
219	mirtarbase	MIMAT0000063	hsa-let-7b-5p	UBE2I	7329	ENSG00000103275	Proteomics		18668040	validated
220	mirtarbase	MIMAT0000063	hsa-let-7b-5p	UBE2I	7329	ENSG00000103275	Proteomics	Functional MTI (Weak)	18668040	validated
221	mirtarbase	MIMAT0000063	hsa-let-7b-5p	CDC34	997	ENSG00000099804	Luciferase reporter assay//Western blot//Microarray//Immunoblot//qRT-PCR//Other		17699775	validated
222	mirtarbase	MIMAT0000063	hsa-let-7b-5p	CDC34	997	ENSG00000099804	Luciferase reporter assay//Western blot//Microarray//Immunoblot//qRT-PCR//Other		19126550	validated
223	mirtarbase	MIMAT0000063	hsa-let-7b-5p	CDC34	997	ENSG00000099804	Luciferase reporter assay//Western blot//Microarray//Immunoblot//qRT-PCR//Other		21252116	validated
224	mirtarbase	MIMAT0000063	hsa-let-7b-5p	CDC34	997	ENSG00000099804	Luciferase reporter assay//Western blot	Functional MTI	19126550	validated
225	mirtarbase	MIMAT0000063	hsa-let-7b-5p	CDC34	997	ENSG00000099804	Immunoblot//qRT-PCR//Western blot	Functional MTI	21252116	validated
226	mirtarbase	MIMAT0000063	hsa-let-7b-5p	CDC34	997	ENSG00000099804	Microarray	Functional MTI (Weak)	17699775	validated
227	mirtarbase	MIMAT0000063	hsa-let-7b-5p	SOCS1	8651	ENSG00000185338	PAR-CLIP//luciferasereporterassay//westernblotting//qrt-pcr		33005103	validated
228	mirtarbase	MIMAT0000063	hsa-let-7b-5p	SOCS1	8651	ENSG00000185338	PAR-CLIP//luciferasereporterassay//westernblotting//qrt-pcr		23592263	validated
229	mirtarbase	MIMAT0000063	hsa-let-7b-5p	SOCS1	8651	ENSG00000185338	PAR-CLIP	Functional MTI (Weak)	23592263	validated
230	mirtarbase	MIMAT0000063	hsa-let-7b-5p	PAK1	5058	ENSG00000149269	CLASH		23622248	validated
231	mirtarbase	MIMAT0000063	hsa-let-7b-5p	PAK1	5058	ENSG00000149269	CLASH	Functional MTI (Weak)	23622248	validated
232	mirtarbase	MIMAT0000063	hsa-let-7b-5p	EZH2	2146	ENSG00000106462	qRT-PCR//Western blot	Functional MTI	25611389	validated
233	mirtarbase	MIMAT0000063	hsa-let-7b-5p	CCND3	896	ENSG00000112576	CLASH		23622248	validated
234	mirtarbase	MIMAT0000063	hsa-let-7b-5p	CCND3	896	ENSG00000112576	CLASH	Functional MTI (Weak)	23622248	validated
235	mirtarbase	MIMAT0000063	hsa-let-7b-5p	DICER1	23405	ENSG00000100697	Immunoblot//Other//westernblotting//qrt-pcr//microarray//rna-seq		32204397	validated
236	mirtarbase	MIMAT0000063	hsa-let-7b-5p	DICER1	23405	ENSG00000100697	Immunoblot//Other//westernblotting//qrt-pcr//microarray//rna-seq		18812516	validated
237	mirtarbase	MIMAT0000063	hsa-let-7b-5p	DICER1	23405	ENSG00000100697	Immunoblot	Functional MTI (Weak)	18812516	validated
238	mirtarbase	MIMAT0000063	hsa-let-7b-5p	UBE2Q1	55585	ENSG00000160714	CLASH		23622248	validated
239	mirtarbase	MIMAT0000063	hsa-let-7b-5p	UBE2Q1	55585	ENSG00000160714	CLASH	Functional MTI (Weak)	23622248	validated
240	mirtarbase	MIMAT0000063	hsa-let-7b-5p	HIF1A	3091	ENSG00000100644	CLASH		23622248	validated
241	mirtarbase	MIMAT0000063	hsa-let-7b-5p	HIF1A	3091	ENSG00000100644	CLASH	Functional MTI (Weak)	23622248	validated
242	mirtarbase	MIMAT0000063	hsa-let-7b-5p	CRKL	1399	ENSG00000099942	Proteomics		18668040	validated
243	mirtarbase	MIMAT0000063	hsa-let-7b-5p	CRKL	1399	ENSG00000099942	Proteomics	Functional MTI (Weak)	18668040	validated
244	mirtarbase	MIMAT0000063	hsa-let-7b-5p	PRDM1	639	ENSG00000057657	Immunohistochemistry//Luciferase reporter assay//qRT-PCR//Western blot//Other		20651244	validated
245	mirtarbase	MIMAT0000063	hsa-let-7b-5p	PRDM1	639	ENSG00000057657	Immunohistochemistry//Luciferase reporter assay//qRT-PCR//Western blot	Functional MTI	20651244	validated
246	mirtarbase	MIMAT0000063	hsa-let-7b-5p	ABL1	25	ENSG00000097007	CLASH		23622248	validated
247	mirtarbase	MIMAT0000063	hsa-let-7b-5p	ABL1	25	ENSG00000097007	CLASH	Functional MTI (Weak)	23622248	validated
248	mirtarbase	MIMAT0000063	hsa-let-7b-5p	PTGS2	5743	ENSG00000073756	pSILAC//Proteomics
249	mirtarbase	MIMAT0000063	hsa-let-7b-5p	PTGS2	5743	ENSG00000073756	pSILAC//Proteomics
250	mirtarbase	MIMAT0000063	hsa-let-7b-5p	INPPL1	3636	ENSG00000165458	Proteomics		18668040	validated
251	mirtarbase	MIMAT0000063	hsa-let-7b-5p	INPPL1	3636	ENSG00000165458	Proteomics	Functional MTI (Weak)	18668040	validated
252	mirtarbase	MIMAT0000063	hsa-let-7b-5p	BMP7	655	ENSG00000101144	CLASH		23622248	validated
253	mirtarbase	MIMAT0000063	hsa-let-7b-5p	BMP7	655	ENSG00000101144	CLASH	Functional MTI (Weak)	23622248	validated
254	mirtarbase	MIMAT0000063	hsa-let-7b-5p	HGS	9146	ENSG00000185359	CLASH		23622248	validated
255	mirtarbase	MIMAT0000063	hsa-let-7b-5p	HGS	9146	ENSG00000185359	CLASH	Functional MTI (Weak)	23622248	validated
256	mirtarbase	MIMAT0000063	hsa-let-7b-5p	TGFBR3	7049	ENSG00000069702	PAR-CLIP		21572407	validated
257	mirtarbase	MIMAT0000063	hsa-let-7b-5p	TGFBR3	7049	ENSG00000069702	PAR-CLIP	Functional MTI (Weak)	21572407	validated
258	mirtarbase	MIMAT0000063	hsa-let-7b-5p	POLR3D	661	ENSG00000168495	HITS-CLIP		23313552	validated
259	mirtarbase	MIMAT0000063	hsa-let-7b-5p	POLR3D	661	ENSG00000168495	HITS-CLIP	Functional MTI (Weak)	23313552	validated
260	mirtarbase	MIMAT0000063	hsa-let-7b-5p	CCND2	894	ENSG00000118971	Luciferase reporter assay//qRT-PCR//Other//Immunohistochemistry//QRTPCR//Western blot		23482325	validated
261	mirtarbase	MIMAT0000063	hsa-let-7b-5p	CCND2	894	ENSG00000118971	Luciferase reporter assay//qRT-PCR//Other//Immunohistochemistry//QRTPCR//Western blot		17699775	validated
262	mirtarbase	MIMAT0000063	hsa-let-7b-5p	CCND2	894	ENSG00000118971	Luciferase reporter assay//qRT-PCR//Other//Immunohistochemistry//QRTPCR//Western blot		17942906	validated
263	mirtarbase	MIMAT0000063	hsa-let-7b-5p	CCND2	894	ENSG00000118971	Luciferase reporter assay	Functional MTI	17699775	validated
264	mirtarbase	MIMAT0000063	hsa-let-7b-5p	CCND2	894	ENSG00000118971	Immunohistochemistry//Luciferase reporter assay//QRTPCR//Western blot	Functional MTI	23482325	validated
265	mirtarbase	MIMAT0000063	hsa-let-7b-5p	CCND2	894	ENSG00000118971	qRT-PCR	Functional MTI (Weak)	17942906	validated
266	mirtarbase	MIMAT0000063	hsa-let-7b-5p	HMGA1	3159	ENSG00000137309	pSILAC//Proteomics
267	mirtarbase	MIMAT0000063	hsa-let-7b-5p	HMGA1	3159	ENSG00000137309	pSILAC//Proteomics
268	mirtarbase	MIMAT0000063	hsa-let-7b-5p	HMGA1	3159	ENSG00000137309	pSILAC//Proteomics
269	mirtarbase	MIMAT0000063	hsa-let-7b-5p	HMGA1	3159	ENSG00000137309	pSILAC//Proteomics
270	mirtarbase	MIMAT0000063	hsa-let-7b-5p	HMGA1	3159	ENSG00000137309	pSILAC//Proteomics
271	mirtarbase	MIMAT0000063	hsa-let-7b-5p	HMGA1	3159	ENSG00000137309	Luciferase reporter assay//Microarray//qRT-PCR//Western blot	Functional MTI	23798998	validated
272	mirtarbase	MIMAT0000063	hsa-let-7b-5p	HMGA1	3159	ENSG00000137309	pSILAC//Proteomics
273	mirtarbase	MIMAT0000063	hsa-let-7b-5p	HMGA1	3159	ENSG00000137309	CLASH	Functional MTI (Weak)	23622248	validated
274	mirtarbase	MIMAT0000063	hsa-let-7b-5p	HMGA1	3159	ENSG00000137309	PAR-CLIP	Functional MTI (Weak)	23592263	validated
275	mirtarbase	MIMAT0000063	hsa-let-7b-5p	HMGA1	3159	ENSG00000137309	HITS-CLIP	Functional MTI (Weak)	23313552	validated
276	mirtarbase	MIMAT0000063	hsa-let-7b-5p	TYMS	7298	ENSG00000176890	pSILAC//Proteomics
277	mirtarbase	MIMAT0000063	hsa-let-7b-5p	TYMS	7298	ENSG00000176890	pSILAC//Proteomics
278	mirtarbase	MIMAT0000063	hsa-let-7b-5p	AKT2	208	ENSG00000105221	Luciferase reporter assay//qRT-PCR//Western blot		25288334	validated
279	mirtarbase	MIMAT0000063	hsa-let-7b-5p	AKT2	208	ENSG00000105221	Luciferase reporter assay//qRT-PCR//Western blot	Functional MTI	25288334	validated
280	mirtarbase	MIMAT0000063	hsa-let-7b-5p	CDC25B	994	ENSG00000101224	Luciferase reporter assay//Western blotting//qRT-PCR		31696971	validated
281	mirtarbase	MIMAT0000063	hsa-let-7b-5p	AURKB	9212	ENSG00000178999	pSILAC//Proteomics
282	mirtarbase	MIMAT0000063	hsa-let-7b-5p	AURKB	9212	ENSG00000178999	pSILAC//Proteomics
283	mirtarbase	MIMAT0000063	hsa-let-7b-5p	AURKB	9212	ENSG00000178999	pSILAC//Proteomics
284	mirtarbase	MIMAT0000063	hsa-let-7b-5p	PPP2R2A	5520	ENSG00000221914	CLASH//PAR-CLIP		23622248	validated
285	mirtarbase	MIMAT0000063	hsa-let-7b-5p	PPP2R2A	5520	ENSG00000221914	CLASH//PAR-CLIP		23446348	validated
286	mirtarbase	MIMAT0000063	hsa-let-7b-5p	PPP2R2A	5520	ENSG00000221914	CLASH	Functional MTI (Weak)	23622248	validated
287	mirtarbase	MIMAT0000063	hsa-let-7b-5p	PPP2R2A	5520	ENSG00000221914	PAR-CLIP	Functional MTI (Weak)	23446348	validated
288	mirtarbase	MIMAT0000063	hsa-let-7b-5p	YAP1	10413	ENSG00000137693	Microarray//Other		17699775	validated
289	mirtarbase	MIMAT0000063	hsa-let-7b-5p	YAP1	10413	ENSG00000137693	Microarray	Functional MTI (Weak)	17699775	validated
290	mirtarbase	MIMAT0000063	hsa-let-7b-5p	JAG1	182	ENSG00000101384	CLASH		23622248	validated
291	mirtarbase	MIMAT0000063	hsa-let-7b-5p	JAG1	182	ENSG00000101384	CLASH	Functional MTI (Weak)	23622248	validated
292	mirtarbase	MIMAT0000063	hsa-let-7b-5p	YWHAZ	7534	ENSG00000164924	CLASH//PAR-CLIP		23622248	validated
293	mirtarbase	MIMAT0000063	hsa-let-7b-5p	YWHAZ	7534	ENSG00000164924	CLASH//PAR-CLIP		23592263	validated
294	mirtarbase	MIMAT0000063	hsa-let-7b-5p	YWHAZ	7534	ENSG00000164924	CLASH	Functional MTI (Weak)	23622248	validated
295	mirtarbase	MIMAT0000063	hsa-let-7b-5p	YWHAZ	7534	ENSG00000164924	PAR-CLIP	Functional MTI (Weak)	23592263	validated
296	mirtarbase	MIMAT0000063	hsa-let-7b-5p	LDLR	3949	ENSG00000130164	Proteomics		18668040	validated
297	mirtarbase	MIMAT0000063	hsa-let-7b-5p	LDLR	3949	ENSG00000130164	Proteomics	Functional MTI (Weak)	18668040	validated
298	mirtarbase	MIMAT0000063	hsa-let-7b-5p	AGO1	26523	ENSG00000092847	CLASH//Immunohistochemistry//Immunoprecipitaion//Luciferase reporter assay//Northern blot//qRT-PCR//Western blot		23622248	validated
299	mirtarbase	MIMAT0000063	hsa-let-7b-5p	AGO1	26523	ENSG00000092847	CLASH//Immunohistochemistry//Immunoprecipitaion//Luciferase reporter assay//Northern blot//qRT-PCR//Western blot		23426184	validated
300	mirtarbase	MIMAT0000063	hsa-let-7b-5p	AGO1	26523	ENSG00000092847	Immunohistochemistry//Immunoprecipitaion//Luciferase reporter assay//Northern blot//qRT-PCR//Western blot	Functional MTI	23426184	validated
301	mirtarbase	MIMAT0000063	hsa-let-7b-5p	AGO1	26523	ENSG00000092847	CLASH	Functional MTI (Weak)	23622248	validated
302	mirtarbase	MIMAT0000063	hsa-let-7b-5p	AGO2	27161	ENSG00000123908	CLASH		23622248	validated
303	mirtarbase	MIMAT0000063	hsa-let-7b-5p	AGO2	27161	ENSG00000123908	CLASH	Functional MTI (Weak)	23622248	validated
304	mirtarbase	MIMAT0000063	hsa-let-7b-5p	AGO3	192669	ENSG00000126070	Microarray//Other		17699775	validated
305	mirtarbase	MIMAT0000063	hsa-let-7b-5p	AGO3	192669	ENSG00000126070	Microarray	Functional MTI (Weak)	17699775	validated
306	mirtarbase	MIMAT0000063	hsa-let-7b-5p	BNIP3L	665	ENSG00000104765	CLASH		23622248	validated
307	mirtarbase	MIMAT0000063	hsa-let-7b-5p	BNIP3L	665	ENSG00000104765	CLASH	Functional MTI (Weak)	23622248	validated
308	mirtarbase	MIMAT0000063	hsa-let-7b-5p	CCNA2	890	ENSG00000145386	Immunoblot//Immunofluorescence//Luciferase reporter assay//qRT-PCR//Other		18379589	validated
309	mirtarbase	MIMAT0000063	hsa-let-7b-5p	CCNA2	890	ENSG00000145386	Immunoblot//Immunofluorescence//Luciferase reporter assay//qRT-PCR	Functional MTI	18379589	validated
310	mirtarbase	MIMAT0000063	hsa-let-7b-5p	PA2G4	5036	ENSG00000170515	CLASH		23622248	validated
311	mirtarbase	MIMAT0000063	hsa-let-7b-5p	PA2G4	5036	ENSG00000170515	CLASH	Functional MTI (Weak)	23622248	validated
312	mirtarbase	MIMAT0000063	hsa-let-7b-5p	ARID3B	10620	ENSG00000179361	CLASH//PAR-CLIP		20371350	validated
313	mirtarbase	MIMAT0000063	hsa-let-7b-5p	ARID3B	10620	ENSG00000179361	CLASH//PAR-CLIP		23446348	validated
314	mirtarbase	MIMAT0000063	hsa-let-7b-5p	ARID3B	10620	ENSG00000179361	CLASH//PAR-CLIP		21572407	validated
315	mirtarbase	MIMAT0000063	hsa-let-7b-5p	ARID3B	10620	ENSG00000179361	CLASH//PAR-CLIP		23622248	validated
316	mirtarbase	MIMAT0000063	hsa-let-7b-5p	ARID3B	10620	ENSG00000179361	CLASH	Functional MTI (Weak)	23622248	validated
317	mirtarbase	MIMAT0000063	hsa-let-7b-5p	ARID3B	10620	ENSG00000179361	PAR-CLIP	Functional MTI (Weak)	23446348	validated
318	mirtarbase	MIMAT0000063	hsa-let-7b-5p	ARID3B	10620	ENSG00000179361	PAR-CLIP	Functional MTI (Weak)	21572407	validated
319	mirtarbase	MIMAT0000063	hsa-let-7b-5p	ARID3B	10620	ENSG00000179361	PAR-CLIP	Functional MTI (Weak)	20371350	validated
320	mirtarbase	MIMAT0000063	hsa-let-7b-5p	RHOB	388	ENSG00000143878	pSILAC//Proteomics
321	mirtarbase	MIMAT0000063	hsa-let-7b-5p	RHOB	388	ENSG00000143878	pSILAC//Proteomics
322	mirtarbase	MIMAT0000063	hsa-let-7b-5p	TGFBR1	7046	ENSG00000106799	GFP reporter assay//Western blot//ELISA		24978044	validated
323	mirtarbase	MIMAT0000063	hsa-let-7b-5p	TGFBR1	7046	ENSG00000106799	GFP reporter assay//Western blot//ELISA	Functional MTI	24978044	validated
324	mirtarbase	MIMAT0000063	hsa-let-7b-5p	EIF4G2	1982	ENSG00000110321	Proteomics//PAR-CLIP		27292025	validated
325	mirtarbase	MIMAT0000063	hsa-let-7b-5p	EIF4G2	1982	ENSG00000110321	Proteomics//PAR-CLIP		21572407	validated
326	mirtarbase	MIMAT0000063	hsa-let-7b-5p	EIF4G2	1982	ENSG00000110321	Proteomics//PAR-CLIP		18668040	validated
327	mirtarbase	MIMAT0000063	hsa-let-7b-5p	EIF4G2	1982	ENSG00000110321	Proteomics//PAR-CLIP		23592263	validated
328	mirtarbase	MIMAT0000063	hsa-let-7b-5p	EIF4G2	1982	ENSG00000110321	Proteomics	Functional MTI (Weak)	18668040	validated
329	mirtarbase	MIMAT0000063	hsa-let-7b-5p	EIF4G2	1982	ENSG00000110321	PAR-CLIP	Functional MTI (Weak)	23592263	validated
330	mirtarbase	MIMAT0000063	hsa-let-7b-5p	EIF4G2	1982	ENSG00000110321	PAR-CLIP	Functional MTI (Weak)	21572407	validated
331	mirtarbase	MIMAT0000063	hsa-let-7b-5p	EIF4G2	1982	ENSG00000110321	PAR-CLIP	Functional MTI (Weak)	27292025	validated
332	mirtarbase	MIMAT0000063	hsa-let-7b-5p	FANCD2	2177	ENSG00000144554	CLASH		23622248	validated
333	mirtarbase	MIMAT0000063	hsa-let-7b-5p	FANCD2	2177	ENSG00000144554	CLASH	Functional MTI (Weak)	23622248	validated
334	mirtarbase	MIMAT0000063	hsa-let-7b-5p	CLINT1	9685	ENSG00000113282	CLASH		23622248	validated
335	mirtarbase	MIMAT0000063	hsa-let-7b-5p	CLINT1	9685	ENSG00000113282	CLASH	Functional MTI (Weak)	23622248	validated
336	mirtarbase	MIMAT0000063	hsa-let-7b-5p	CBFB	865	ENSG00000067955	Microarray//Other		17699775	validated
337	mirtarbase	MIMAT0000063	hsa-let-7b-5p	CBFB	865	ENSG00000067955	Microarray	Functional MTI (Weak)	17699775	validated
338	mirtarbase	MIMAT0000063	hsa-let-7b-5p	FEN1	2237	ENSG00000168496	CLASH		23622248	validated
339	mirtarbase	MIMAT0000063	hsa-let-7b-5p	FEN1	2237	ENSG00000168496	CLASH	Functional MTI (Weak)	23622248	validated
340	mirtarbase	MIMAT0000063	hsa-let-7b-5p	PLK1	5347	ENSG00000166851	CLASH		23622248	validated
341	mirtarbase	MIMAT0000063	hsa-let-7b-5p	PLK1	5347	ENSG00000166851	CLASH	Functional MTI (Weak)	23622248	validated
342	mirtarbase	MIMAT0000063	hsa-let-7b-5p	GATA6	2627	ENSG00000141448	CLASH		23622248	validated
343	mirtarbase	MIMAT0000063	hsa-let-7b-5p	GATA6	2627	ENSG00000141448	CLASH	Functional MTI (Weak)	23622248	validated
344	mirtarbase	MIMAT0000063	hsa-let-7b-5p	RDX	5962	ENSG00000137710	Proteomics//PAR-CLIP		21572407	validated
345	mirtarbase	MIMAT0000063	hsa-let-7b-5p	RDX	5962	ENSG00000137710	Proteomics//PAR-CLIP		23446348	validated
346	mirtarbase	MIMAT0000063	hsa-let-7b-5p	RDX	5962	ENSG00000137710	Proteomics//PAR-CLIP		26701625	validated
347	mirtarbase	MIMAT0000063	hsa-let-7b-5p	RDX	5962	ENSG00000137710	Proteomics//PAR-CLIP		18668040	validated
348	mirtarbase	MIMAT0000063	hsa-let-7b-5p	RDX	5962	ENSG00000137710	Proteomics	Functional MTI (Weak)	18668040	validated
349	mirtarbase	MIMAT0000063	hsa-let-7b-5p	RDX	5962	ENSG00000137710	PAR-CLIP	Functional MTI (Weak)	23446348	validated
350	mirtarbase	MIMAT0000063	hsa-let-7b-5p	RDX	5962	ENSG00000137710	PAR-CLIP	Functional MTI (Weak)	21572407	validated
351	mirtarbase	MIMAT0000063	hsa-let-7b-5p	RDX	5962	ENSG00000137710	PAR-CLIP	Functional MTI (Weak)	26701625	validated
352	mirtarbase	MIMAT0000063	hsa-let-7b-5p	TLR2	7097	ENSG00000137462	Microarray//Western blotting		32669469	validated
353	mirtarbase	MIMAT0000063	hsa-let-7b-5p	TNPO1	3842	ENSG00000083312	CLASH		23622248	validated
354	mirtarbase	MIMAT0000063	hsa-let-7b-5p	TNPO1	3842	ENSG00000083312	CLASH	Functional MTI (Weak)	23622248	validated
355	mirtarbase	MIMAT0000063	hsa-let-7b-5p	PDS5A	23244	ENSG00000121892	CLASH		23622248	validated
356	mirtarbase	MIMAT0000063	hsa-let-7b-5p	PDS5A	23244	ENSG00000121892	CLASH	Functional MTI (Weak)	23622248	validated
357	mirtarbase	MIMAT0000063	hsa-let-7b-5p	LEFTY1	10637	ENSG00000243709	PAR-CLIP		22012620	validated
358	mirtarbase	MIMAT0000063	hsa-let-7b-5p	LEFTY1	10637	ENSG00000243709	PAR-CLIP	Functional MTI (Weak)	22012620	validated
359	mirtarbase	MIMAT0000063	hsa-let-7b-5p	STAT1	6772	ENSG00000115415	ELISA//Luciferase reporter assay//qRT-PCR		33005103	validated
360	mirtarbase	MIMAT0000063	hsa-let-7b-5p	TPD52L2	7165	ENSG00000101150	CLASH		23622248	validated
361	mirtarbase	MIMAT0000063	hsa-let-7b-5p	TPD52L2	7165	ENSG00000101150	CLASH	Functional MTI (Weak)	23622248	validated
362	mirtarbase	MIMAT0000063	hsa-let-7b-5p	CS	1431	ENSG00000062485	Proteomics		18668040	validated
363	mirtarbase	MIMAT0000063	hsa-let-7b-5p	CS	1431	ENSG00000062485	Proteomics	Functional MTI (Weak)	18668040	validated
364	mirtarbase	MIMAT0000063	hsa-let-7b-5p	ENTPD4	9583	ENSG00000197217	CLASH		23622248	validated
365	mirtarbase	MIMAT0000063	hsa-let-7b-5p	ENTPD4	9583	ENSG00000197217	CLASH	Functional MTI (Weak)	23622248	validated
366	mirtarbase	MIMAT0000063	hsa-let-7b-5p	WNK1	65125	ENSG00000060237	CLASH		23622248	validated
367	mirtarbase	MIMAT0000063	hsa-let-7b-5p	WNK1	65125	ENSG00000060237	CLASH	Functional MTI (Weak)	23622248	validated
368	mirtarbase	MIMAT0000063	hsa-let-7b-5p	CCNJ	54619	ENSG00000107443	Microarray//Other		17699775	validated
369	mirtarbase	MIMAT0000063	hsa-let-7b-5p	CCNJ	54619	ENSG00000107443	Microarray	Functional MTI (Weak)	17699775	validated
370	mirtarbase	MIMAT0000063	hsa-let-7b-5p	HSF2	3298	ENSG00000025156	CLASH		23622248	validated
371	mirtarbase	MIMAT0000063	hsa-let-7b-5p	HSF2	3298	ENSG00000025156	CLASH	Functional MTI (Weak)	23622248	validated
372	mirtarbase	MIMAT0000063	hsa-let-7b-5p	STAT5A	6776	ENSG00000126561	ELISA//Luciferase reporter assay//qRT-PCR		33005103	validated
373	mirtarbase	MIMAT0000063	hsa-let-7b-5p	CTCF	10664	ENSG00000102974	CLASH		23622248	validated
374	mirtarbase	MIMAT0000063	hsa-let-7b-5p	CTCF	10664	ENSG00000102974	CLASH	Functional MTI (Weak)	23622248	validated
375	mirtarbase	MIMAT0000063	hsa-let-7b-5p	EPB41L3	23136	ENSG00000082397	CLASH		23622248	validated
376	mirtarbase	MIMAT0000063	hsa-let-7b-5p	EPB41L3	23136	ENSG00000082397	CLASH	Functional MTI (Weak)	23622248	validated
377	mirtarbase	MIMAT0000063	hsa-let-7b-5p	FXR2	9513	ENSG00000129245	CLASH		23622248	validated
378	mirtarbase	MIMAT0000063	hsa-let-7b-5p	FXR2	9513	ENSG00000129245	CLASH	Functional MTI (Weak)	23622248	validated
379	mirtarbase	MIMAT0000063	hsa-let-7b-5p	ABCF1	23	ENSG00000204574	CLASH		23622248	validated
380	mirtarbase	MIMAT0000063	hsa-let-7b-5p	ABCF1	23	ENSG00000204574	CLASH	Functional MTI (Weak)	23622248	validated
381	mirtarbase	MIMAT0000063	hsa-let-7b-5p	ACTA1	58	ENSG00000143632	PAR-CLIP		21572407	validated
382	mirtarbase	MIMAT0000063	hsa-let-7b-5p	ACTA1	58	ENSG00000143632	PAR-CLIP	Functional MTI (Weak)	21572407	validated
383	mirtarbase	MIMAT0000063	hsa-let-7b-5p	ACTB	60	ENSG00000075624	CLASH		23622248	validated
384	mirtarbase	MIMAT0000063	hsa-let-7b-5p	ACTB	60	ENSG00000075624	CLASH	Functional MTI (Weak)	23622248	validated
385	mirtarbase	MIMAT0000063	hsa-let-7b-5p	ACVR1	90	ENSG00000115170	Luciferase reporter assay//Microarray//qRT-PCR		22995917	validated
386	mirtarbase	MIMAT0000063	hsa-let-7b-5p	ACVR1	90	ENSG00000115170	Luciferase reporter assay//Microarray//qRT-PCR	Non-Functional MTI	22995917	validated
387	mirtarbase	MIMAT0000063	hsa-let-7b-5p	ADH5	128	ENSG00000197894	HITS-CLIP		26701625	validated
388	mirtarbase	MIMAT0000063	hsa-let-7b-5p	ADH5	128	ENSG00000197894	HITS-CLIP		27292025	validated
389	mirtarbase	MIMAT0000063	hsa-let-7b-5p	ADH5	128	ENSG00000197894	HITS-CLIP		23313552	validated
390	mirtarbase	MIMAT0000063	hsa-let-7b-5p	ADH5	128	ENSG00000197894	HITS-CLIP	Functional MTI (Weak)	23313552	validated
391	mirtarbase	MIMAT0000063	hsa-let-7b-5p	ADH5	128	ENSG00000197894	PAR-CLIP	Functional MTI (Weak)	26701625	validated
392	mirtarbase	MIMAT0000063	hsa-let-7b-5p	ADH5	128	ENSG00000197894	PAR-CLIP	Functional MTI (Weak)	27292025	validated
393	mirtarbase	MIMAT0000063	hsa-let-7b-5p	AGL	178	ENSG00000162688	Proteomics		18668040	validated
394	mirtarbase	MIMAT0000063	hsa-let-7b-5p	AGL	178	ENSG00000162688	Proteomics	Functional MTI (Weak)	18668040	validated
395	mirtarbase	MIMAT0000063	hsa-let-7b-5p	AK4	205	ENSG00000162433	PAR-CLIP		20371350	validated
396	mirtarbase	MIMAT0000063	hsa-let-7b-5p	AK4	205	ENSG00000162433	PAR-CLIP		23446348	validated
397	mirtarbase	MIMAT0000063	hsa-let-7b-5p	AK4	205	ENSG00000162433	PAR-CLIP	Functional MTI (Weak)	23446348	validated
398	mirtarbase	MIMAT0000063	hsa-let-7b-5p	AK4	205	ENSG00000162433	PAR-CLIP	Functional MTI (Weak)	20371350	validated
399	mirtarbase	MIMAT0000063	hsa-let-7b-5p	AMD1	262	ENSG00000123505	HITS-CLIP		23313552	validated
400	mirtarbase	MIMAT0000063	hsa-let-7b-5p	AMD1	262	ENSG00000123505	HITS-CLIP	Functional MTI (Weak)	23313552	validated
401	mirtarbase	MIMAT0000063	hsa-let-7b-5p	BIRC5	332	ENSG00000089685	CLASH		23622248	validated
402	mirtarbase	MIMAT0000063	hsa-let-7b-5p	BIRC5	332	ENSG00000089685	CLASH	Functional MTI (Weak)	23622248	validated
403	mirtarbase	MIMAT0000063	hsa-let-7b-5p	APRT	353	ENSG00000198931	Proteomics		18668040	validated
404	mirtarbase	MIMAT0000063	hsa-let-7b-5p	APRT	353	ENSG00000198931	Proteomics	Functional MTI (Weak)	18668040	validated
405	mirtarbase	MIMAT0000063	hsa-let-7b-5p	AR	367	ENSG00000169083	CLASH		23622248	validated
406	mirtarbase	MIMAT0000063	hsa-let-7b-5p	AR	367	ENSG00000169083	CLASH	Functional MTI (Weak)	23622248	validated
407	mirtarbase	MIMAT0000063	hsa-let-7b-5p	ATOX1	475	ENSG00000177556	CLASH		23622248	validated
408	mirtarbase	MIMAT0000063	hsa-let-7b-5p	ATOX1	475	ENSG00000177556	CLASH	Functional MTI (Weak)	23622248	validated
409	mirtarbase	MIMAT0000063	hsa-let-7b-5p	ATP1A1	476	ENSG00000163399	CLASH		23622248	validated
410	mirtarbase	MIMAT0000063	hsa-let-7b-5p	ATP1A1	476	ENSG00000163399	CLASH	Functional MTI (Weak)	23622248	validated
411	mirtarbase	MIMAT0000063	hsa-let-7b-5p	ATP2A2	488	ENSG00000174437	Proteomics//CLASH		18668040	validated
412	mirtarbase	MIMAT0000063	hsa-let-7b-5p	ATP2A2	488	ENSG00000174437	Proteomics//CLASH		23622248	validated
413	mirtarbase	MIMAT0000063	hsa-let-7b-5p	ATP2A2	488	ENSG00000174437	Proteomics	Functional MTI (Weak)	18668040	validated
414	mirtarbase	MIMAT0000063	hsa-let-7b-5p	ATP2A2	488	ENSG00000174437	CLASH	Functional MTI (Weak)	23622248	validated
415	mirtarbase	MIMAT0000063	hsa-let-7b-5p	ATP6V0A1	535	ENSG00000033627	pSILAC//Proteomics
416	mirtarbase	MIMAT0000063	hsa-let-7b-5p	ATP6V0A1	535	ENSG00000033627	pSILAC//Proteomics
417	mirtarbase	MIMAT0000063	hsa-let-7b-5p	AUP1	550	ENSG00000115307	CLASH		23622248	validated
418	mirtarbase	MIMAT0000063	hsa-let-7b-5p	AUP1	550	ENSG00000115307	CLASH	Functional MTI (Weak)	23622248	validated
419	mirtarbase	MIMAT0000063	hsa-let-7b-5p	BCAT1	586	ENSG00000060982	CLASH		23622248	validated
420	mirtarbase	MIMAT0000063	hsa-let-7b-5p	BCAT1	586	ENSG00000060982	CLASH	Functional MTI (Weak)	23622248	validated
421	mirtarbase	MIMAT0000063	hsa-let-7b-5p	BGLAP	632	ENSG00000242252	Proteomics		18668040	validated
422	mirtarbase	MIMAT0000063	hsa-let-7b-5p	BGLAP	632	ENSG00000242252	Proteomics	Functional MTI (Weak)	18668040	validated
423	mirtarbase	MIMAT0000063	hsa-let-7b-5p	VPS51	738	ENSG00000149823	Proteomics		18668040	validated
424	mirtarbase	MIMAT0000063	hsa-let-7b-5p	VPS51	738	ENSG00000149823	Proteomics	Functional MTI (Weak)	18668040	validated
425	mirtarbase	MIMAT0000063	hsa-let-7b-5p	CA12	771	ENSG00000074410	Proteomics		18668040	validated
426	mirtarbase	MIMAT0000063	hsa-let-7b-5p	CA12	771	ENSG00000074410	Proteomics	Functional MTI (Weak)	18668040	validated
427	mirtarbase	MIMAT0000063	hsa-let-7b-5p	CALU	813	ENSG00000128595	PAR-CLIP		20371350	validated
428	mirtarbase	MIMAT0000063	hsa-let-7b-5p	CALU	813	ENSG00000128595	PAR-CLIP	Functional MTI (Weak)	20371350	validated
429	mirtarbase	MIMAT0000063	hsa-let-7b-5p	CAPG	822	ENSG00000042493	pSILAC//Proteomics
430	mirtarbase	MIMAT0000063	hsa-let-7b-5p	CAPG	822	ENSG00000042493	pSILAC//Proteomics
431	mirtarbase	MIMAT0000063	hsa-let-7b-5p	CCNB1	891	ENSG00000134057	CLASH		23622248	validated
432	mirtarbase	MIMAT0000063	hsa-let-7b-5p	CCNB1	891	ENSG00000134057	CLASH	Functional MTI (Weak)	23622248	validated
433	mirtarbase	MIMAT0000063	hsa-let-7b-5p	CCNF	899	ENSG00000162063	Microarray//Other//CLASH		17699775	validated
434	mirtarbase	MIMAT0000063	hsa-let-7b-5p	CCNF	899	ENSG00000162063	Microarray//Other//CLASH		23622248	validated
435	mirtarbase	MIMAT0000063	hsa-let-7b-5p	CCNF	899	ENSG00000162063	Microarray	Functional MTI (Weak)	17699775	validated
436	mirtarbase	MIMAT0000063	hsa-let-7b-5p	CCNF	899	ENSG00000162063	CLASH	Functional MTI (Weak)	23622248	validated
437	mirtarbase	MIMAT0000063	hsa-let-7b-5p	CCNT2	905	ENSG00000082258	PAR-CLIP		21572407	validated
438	mirtarbase	MIMAT0000063	hsa-let-7b-5p	CCNT2	905	ENSG00000082258	PAR-CLIP	Functional MTI (Weak)	21572407	validated
439	mirtarbase	MIMAT0000063	hsa-let-7b-5p	ENTPD6	955	ENSG00000197586	CLASH		23622248	validated
440	mirtarbase	MIMAT0000063	hsa-let-7b-5p	ENTPD6	955	ENSG00000197586	CLASH	Functional MTI (Weak)	23622248	validated
441	mirtarbase	MIMAT0000063	hsa-let-7b-5p	CD81	975	ENSG00000110651	CLASH		23622248	validated
442	mirtarbase	MIMAT0000063	hsa-let-7b-5p	CD81	975	ENSG00000110651	CLASH	Functional MTI (Weak)	23622248	validated
443	mirtarbase	MIMAT0000063	hsa-let-7b-5p	CD151	977	ENSG00000177697	CLASH		23622248	validated
444	mirtarbase	MIMAT0000063	hsa-let-7b-5p	CD151	977	ENSG00000177697	CLASH	Functional MTI (Weak)	23622248	validated
445	mirtarbase	MIMAT0000063	hsa-let-7b-5p	CENPB	1059	ENSG00000125817	Proteomics		18668040	validated
446	mirtarbase	MIMAT0000063	hsa-let-7b-5p	CENPB	1059	ENSG00000125817	Proteomics	Functional MTI (Weak)	18668040	validated
447	mirtarbase	MIMAT0000063	hsa-let-7b-5p	CHD1	1105	ENSG00000153922	Proteomics		18668040	validated
448	mirtarbase	MIMAT0000063	hsa-let-7b-5p	CHD1	1105	ENSG00000153922	Proteomics	Functional MTI (Weak)	18668040	validated
449	mirtarbase	MIMAT0000063	hsa-let-7b-5p	CHD3	1107	ENSG00000170004	Proteomics//CLASH		23622248	validated
450	mirtarbase	MIMAT0000063	hsa-let-7b-5p	CHD3	1107	ENSG00000170004	Proteomics//CLASH		18668040	validated
451	mirtarbase	MIMAT0000063	hsa-let-7b-5p	CHD3	1107	ENSG00000170004	Proteomics	Functional MTI (Weak)	18668040	validated
452	mirtarbase	MIMAT0000063	hsa-let-7b-5p	CHD3	1107	ENSG00000170004	CLASH	Functional MTI (Weak)	23622248	validated
453	mirtarbase	MIMAT0000063	hsa-let-7b-5p	CHD4	1108	ENSG00000111642	Proteomics//CLASH		18668040	validated
454	mirtarbase	MIMAT0000063	hsa-let-7b-5p	CHD4	1108	ENSG00000111642	Proteomics//CLASH		23622248	validated
455	mirtarbase	MIMAT0000063	hsa-let-7b-5p	CHD4	1108	ENSG00000111642	Proteomics	Functional MTI (Weak)	18668040	validated
456	mirtarbase	MIMAT0000063	hsa-let-7b-5p	CHD4	1108	ENSG00000111642	CLASH	Functional MTI (Weak)	23622248	validated
457	mirtarbase	MIMAT0000063	hsa-let-7b-5p	CKS2	1164	ENSG00000123975	CLASH		23622248	validated
458	mirtarbase	MIMAT0000063	hsa-let-7b-5p	CKS2	1164	ENSG00000123975	CLASH	Functional MTI (Weak)	23622248	validated
459	mirtarbase	MIMAT0000063	hsa-let-7b-5p	AP1S1	1174	ENSG00000106367	PAR-CLIP		26701625	validated
460	mirtarbase	MIMAT0000063	hsa-let-7b-5p	AP1S1	1174	ENSG00000106367	PAR-CLIP		23592263	validated
461	mirtarbase	MIMAT0000063	hsa-let-7b-5p	AP1S1	1174	ENSG00000106367	PAR-CLIP	Functional MTI (Weak)	23592263	validated
462	mirtarbase	MIMAT0000063	hsa-let-7b-5p	AP1S1	1174	ENSG00000106367	PAR-CLIP	Functional MTI (Weak)	26701625	validated
463	mirtarbase	MIMAT0000063	hsa-let-7b-5p	COX7B	1349	ENSG00000131174	Proteomics		18668040	validated
464	mirtarbase	MIMAT0000063	hsa-let-7b-5p	COX7B	1349	ENSG00000131174	Proteomics	Functional MTI (Weak)	18668040	validated
465	mirtarbase	MIMAT0000063	hsa-let-7b-5p	CRY2	1408	ENSG00000121671	PAR-CLIP		26701625	validated
466	mirtarbase	MIMAT0000063	hsa-let-7b-5p	CRY2	1408	ENSG00000121671	PAR-CLIP		23592263	validated
467	mirtarbase	MIMAT0000063	hsa-let-7b-5p	CRY2	1408	ENSG00000121671	PAR-CLIP	Functional MTI (Weak)	23592263	validated
468	mirtarbase	MIMAT0000063	hsa-let-7b-5p	CRY2	1408	ENSG00000121671	PAR-CLIP	Functional MTI (Weak)	26701625	validated
469	mirtarbase	MIMAT0000063	hsa-let-7b-5p	CSNK1D	1453	ENSG00000141551	pSILAC//Proteomics
470	mirtarbase	MIMAT0000063	hsa-let-7b-5p	CSNK1D	1453	ENSG00000141551	pSILAC//Proteomics
471	mirtarbase	MIMAT0000063	hsa-let-7b-5p	CSNK2A1	1457	ENSG00000101266	CLASH		23622248	validated
472	mirtarbase	MIMAT0000063	hsa-let-7b-5p	CSNK2A1	1457	ENSG00000101266	CLASH	Functional MTI (Weak)	23622248	validated
473	mirtarbase	MIMAT0000063	hsa-let-7b-5p	CTBP2	1488	ENSG00000175029	CLASH		23622248	validated
474	mirtarbase	MIMAT0000063	hsa-let-7b-5p	CTBP2	1488	ENSG00000175029	CLASH	Functional MTI (Weak)	23622248	validated
475	mirtarbase	MIMAT0000063	hsa-let-7b-5p	CTPS1	1503	ENSG00000171793	Proteomics//HITS-CLIP		18668040	validated
476	mirtarbase	MIMAT0000063	hsa-let-7b-5p	CTPS1	1503	ENSG00000171793	Proteomics//HITS-CLIP		23313552	validated
477	mirtarbase	MIMAT0000063	hsa-let-7b-5p	CTPS1	1503	ENSG00000171793	Proteomics	Functional MTI (Weak)	18668040	validated
478	mirtarbase	MIMAT0000063	hsa-let-7b-5p	CTPS1	1503	ENSG00000171793	HITS-CLIP	Functional MTI (Weak)	23313552	validated
479	mirtarbase	MIMAT0000063	hsa-let-7b-5p	CUX1	1523	ENSG00000257923	CLASH		23622248	validated
480	mirtarbase	MIMAT0000063	hsa-let-7b-5p	CUX1	1523	ENSG00000257923	CLASH	Functional MTI (Weak)	23622248	validated
481	mirtarbase	MIMAT0000063	hsa-let-7b-5p	CYP2J2	1573	ENSG00000134716	Luciferase reporter assay//qRT-PCR//Western blot		22761738	validated
482	mirtarbase	MIMAT0000063	hsa-let-7b-5p	CYP2J2	1573	ENSG00000134716	Luciferase reporter assay//qRT-PCR//Western blot	Functional MTI	22761738	validated
483	mirtarbase	MIMAT0000063	hsa-let-7b-5p	DDX10	1662	ENSG00000178105	Proteomics		18668040	validated
484	mirtarbase	MIMAT0000063	hsa-let-7b-5p	DDX10	1662	ENSG00000178105	Proteomics	Functional MTI (Weak)	18668040	validated
485	mirtarbase	MIMAT0000063	hsa-let-7b-5p	DFFA	1676	ENSG00000160049	CLASH		23622248	validated
486	mirtarbase	MIMAT0000063	hsa-let-7b-5p	DFFA	1676	ENSG00000160049	CLASH	Functional MTI (Weak)	23622248	validated
487	mirtarbase	MIMAT0000063	hsa-let-7b-5p	TIMM8A	1678	ENSG00000126953	Proteomics		18668040	validated
488	mirtarbase	MIMAT0000063	hsa-let-7b-5p	TIMM8A	1678	ENSG00000126953	Proteomics	Functional MTI (Weak)	18668040	validated
489	mirtarbase	MIMAT0000063	hsa-let-7b-5p	DIAPH1	1729	ENSG00000131504	Proteomics//CLASH		18668040	validated
490	mirtarbase	MIMAT0000063	hsa-let-7b-5p	DIAPH1	1729	ENSG00000131504	Proteomics//CLASH		23622248	validated
491	mirtarbase	MIMAT0000063	hsa-let-7b-5p	DIAPH1	1729	ENSG00000131504	Proteomics	Functional MTI (Weak)	18668040	validated
492	mirtarbase	MIMAT0000063	hsa-let-7b-5p	DIAPH1	1729	ENSG00000131504	CLASH	Functional MTI (Weak)	23622248	validated
493	mirtarbase	MIMAT0000063	hsa-let-7b-5p	DLAT	1737	ENSG00000150768	Proteomics		18668040	validated
494	mirtarbase	MIMAT0000063	hsa-let-7b-5p	DLAT	1737	ENSG00000150768	Proteomics	Functional MTI (Weak)	18668040	validated
495	mirtarbase	MIMAT0000063	hsa-let-7b-5p	DMD	1756	ENSG00000198947	Microarray//Other		17699775	validated
496	mirtarbase	MIMAT0000063	hsa-let-7b-5p	DMD	1756	ENSG00000198947	Microarray	Functional MTI (Weak)	17699775	validated
497	mirtarbase	MIMAT0000063	hsa-let-7b-5p	DYNC1H1	1778	ENSG00000197102	CLASH		23622248	validated
498	mirtarbase	MIMAT0000063	hsa-let-7b-5p	DYNC1H1	1778	ENSG00000197102	CLASH	Functional MTI (Weak)	23622248	validated
499	mirtarbase	MIMAT0000063	hsa-let-7b-5p	DRG2	1819	ENSG00000108591	Proteomics		18668040	validated
500	mirtarbase	MIMAT0000063	hsa-let-7b-5p	DRG2	1819	ENSG00000108591	Proteomics	Functional MTI (Weak)	18668040	validated
501	mirtarbase	MIMAT0000063	hsa-let-7b-5p	ARID3A	1820	ENSG00000116017	Microarray//Other//PAR-CLIP		23592263	validated
502	mirtarbase	MIMAT0000063	hsa-let-7b-5p	ARID3A	1820	ENSG00000116017	Microarray//Other//PAR-CLIP		17699775	validated
503	mirtarbase	MIMAT0000063	hsa-let-7b-5p	ARID3A	1820	ENSG00000116017	Microarray	Functional MTI (Weak)	17699775	validated
504	mirtarbase	MIMAT0000063	hsa-let-7b-5p	ARID3A	1820	ENSG00000116017	PAR-CLIP	Functional MTI (Weak)	23592263	validated
505	mirtarbase	MIMAT0000063	hsa-let-7b-5p	RCAN1	1827	ENSG00000159200	Microarray//Other		17699775	validated
506	mirtarbase	MIMAT0000063	hsa-let-7b-5p	RCAN1	1827	ENSG00000159200	Microarray	Functional MTI (Weak)	17699775	validated
507	mirtarbase	MIMAT0000063	hsa-let-7b-5p	DSG2	1829	ENSG00000046604	Proteomics		18668040	validated
508	mirtarbase	MIMAT0000063	hsa-let-7b-5p	DSG2	1829	ENSG00000046604	Proteomics	Functional MTI (Weak)	18668040	validated
509	mirtarbase	MIMAT0000063	hsa-let-7b-5p	DSP	1832	ENSG00000096696	pSILAC//Proteomics
510	mirtarbase	MIMAT0000063	hsa-let-7b-5p	DSP	1832	ENSG00000096696	pSILAC//Proteomics
511	mirtarbase	MIMAT0000063	hsa-let-7b-5p	DSP	1832	ENSG00000096696	pSILAC//Proteomics
512	mirtarbase	MIMAT0000063	hsa-let-7b-5p	DSP	1832	ENSG00000096696	CLASH	Functional MTI (Weak)	23622248	validated
513	mirtarbase	MIMAT0000063	hsa-let-7b-5p	DUSP1	1843	ENSG00000120129	PAR-CLIP		21572407	validated
514	mirtarbase	MIMAT0000063	hsa-let-7b-5p	DUSP1	1843	ENSG00000120129	PAR-CLIP	Functional MTI (Weak)	21572407	validated
515	mirtarbase	MIMAT0000063	hsa-let-7b-5p	DVL3	1857	ENSG00000161202	PAR-CLIP		23446348	validated
516	mirtarbase	MIMAT0000063	hsa-let-7b-5p	DVL3	1857	ENSG00000161202	PAR-CLIP	Functional MTI (Weak)	23446348	validated
517	mirtarbase	MIMAT0000063	hsa-let-7b-5p	EDN1	1906	ENSG00000078401	PAR-CLIP//luciferasereporterassay//qrt-pcr		33314303	validated
518	mirtarbase	MIMAT0000063	hsa-let-7b-5p	EDN1	1906	ENSG00000078401	PAR-CLIP//luciferasereporterassay//qrt-pcr		23592263	validated
519	mirtarbase	MIMAT0000063	hsa-let-7b-5p	EDN1	1906	ENSG00000078401	PAR-CLIP	Functional MTI (Weak)	23592263	validated
520	mirtarbase	MIMAT0000063	hsa-let-7b-5p	EEF1A1	1915	ENSG00000156508	CLASH		23622248	validated
521	mirtarbase	MIMAT0000063	hsa-let-7b-5p	EEF1A1	1915	ENSG00000156508	CLASH	Functional MTI (Weak)	23622248	validated
522	mirtarbase	MIMAT0000063	hsa-let-7b-5p	EEF2	1938	ENSG00000167658	CLASH		23622248	validated
523	mirtarbase	MIMAT0000063	hsa-let-7b-5p	EEF2	1938	ENSG00000167658	CLASH	Functional MTI (Weak)	23622248	validated
524	mirtarbase	MIMAT0000063	hsa-let-7b-5p	EIF4A1	1973	ENSG00000161960	Proteomics		18668040	validated
525	mirtarbase	MIMAT0000063	hsa-let-7b-5p	EIF4A1	1973	ENSG00000161960	Proteomics	Functional MTI (Weak)	18668040	validated
526	mirtarbase	MIMAT0000063	hsa-let-7b-5p	EIF4A2	1974	ENSG00000156976	Proteomics		18668040	validated
527	mirtarbase	MIMAT0000063	hsa-let-7b-5p	EIF4A2	1974	ENSG00000156976	Proteomics	Functional MTI (Weak)	18668040	validated
528	mirtarbase	MIMAT0000063	hsa-let-7b-5p	ENG	2022	ENSG00000106991	Proteomics		18668040	validated
529	mirtarbase	MIMAT0000063	hsa-let-7b-5p	ENG	2022	ENSG00000106991	Proteomics	Functional MTI (Weak)	18668040	validated
530	mirtarbase	MIMAT0000063	hsa-let-7b-5p	EP300	2033	ENSG00000100393	CLASH		23622248	validated
531	mirtarbase	MIMAT0000063	hsa-let-7b-5p	EP300	2033	ENSG00000100393	CLASH	Functional MTI (Weak)	23622248	validated
532	mirtarbase	MIMAT0000063	hsa-let-7b-5p	EPHA4	2043	ENSG00000116106	PAR-CLIP		21572407	validated
533	mirtarbase	MIMAT0000063	hsa-let-7b-5p	EPHA4	2043	ENSG00000116106	PAR-CLIP	Functional MTI (Weak)	21572407	validated
534	mirtarbase	MIMAT0000063	hsa-let-7b-5p	F2	2147	ENSG00000180210	Proteomics		18668040	validated
535	mirtarbase	MIMAT0000063	hsa-let-7b-5p	F2	2147	ENSG00000180210	Proteomics	Functional MTI (Weak)	18668040	validated
536	mirtarbase	MIMAT0000063	hsa-let-7b-5p	ACSL1	2180	ENSG00000151726	Proteomics		18668040	validated
537	mirtarbase	MIMAT0000063	hsa-let-7b-5p	ACSL1	2180	ENSG00000151726	Proteomics	Functional MTI (Weak)	18668040	validated
538	mirtarbase	MIMAT0000063	hsa-let-7b-5p	FLNA	2316	ENSG00000196924	CLASH		23622248	validated
539	mirtarbase	MIMAT0000063	hsa-let-7b-5p	FLNA	2316	ENSG00000196924	CLASH	Functional MTI (Weak)	23622248	validated
540	mirtarbase	MIMAT0000063	hsa-let-7b-5p	FPR1	2357	ENSG00000171051	HITS-CLIP		23313552	validated
541	mirtarbase	MIMAT0000063	hsa-let-7b-5p	FPR1	2357	ENSG00000171051	HITS-CLIP	Functional MTI (Weak)	23313552	validated
542	mirtarbase	MIMAT0000063	hsa-let-7b-5p	FXN	2395	ENSG00000165060	PAR-CLIP		23592263	validated
543	mirtarbase	MIMAT0000063	hsa-let-7b-5p	FXN	2395	ENSG00000165060	PAR-CLIP	Functional MTI (Weak)	23592263	validated
544	mirtarbase	MIMAT0000063	hsa-let-7b-5p	GABPB1	2553	ENSG00000104064	PAR-CLIP//HITS-CLIP		23313552	validated
545	mirtarbase	MIMAT0000063	hsa-let-7b-5p	GABPB1	2553	ENSG00000104064	PAR-CLIP//HITS-CLIP		23592263	validated
546	mirtarbase	MIMAT0000063	hsa-let-7b-5p	GABPB1	2553	ENSG00000104064	PAR-CLIP	Functional MTI (Weak)	23592263	validated
547	mirtarbase	MIMAT0000063	hsa-let-7b-5p	GABPB1	2553	ENSG00000104064	HITS-CLIP	Functional MTI (Weak)	23313552	validated
548	mirtarbase	MIMAT0000063	hsa-let-7b-5p	GALNT2	2590	ENSG00000143641	Proteomics		18668040	validated
549	mirtarbase	MIMAT0000063	hsa-let-7b-5p	GALNT2	2590	ENSG00000143641	Proteomics	Functional MTI (Weak)	18668040	validated
550	mirtarbase	MIMAT0000063	hsa-let-7b-5p	GAPDH	2597	ENSG00000111640	CLASH		23622248	validated
551	mirtarbase	MIMAT0000063	hsa-let-7b-5p	GAPDH	2597	ENSG00000111640	CLASH	Functional MTI (Weak)	23622248	validated
552	mirtarbase	MIMAT0000063	hsa-let-7b-5p	GATM	2628	ENSG00000171766	PAR-CLIP	Functional MTI (Weak)	26701625	validated
553	mirtarbase	MIMAT0000063	hsa-let-7b-5p	NR6A1	2649	ENSG00000148200	PAR-CLIP		23592263	validated
554	mirtarbase	MIMAT0000063	hsa-let-7b-5p	NR6A1	2649	ENSG00000148200	PAR-CLIP	Functional MTI (Weak)	23592263	validated
555	mirtarbase	MIMAT0000063	hsa-let-7b-5p	GLB1	2720	ENSG00000170266	Proteomics		18668040	validated
556	mirtarbase	MIMAT0000063	hsa-let-7b-5p	GLB1	2720	ENSG00000170266	Proteomics	Functional MTI (Weak)	18668040	validated
557	mirtarbase	MIMAT0000063	hsa-let-7b-5p	GLO1	2739	ENSG00000124767	Proteomics//PAR-CLIP		23592263	validated
558	mirtarbase	MIMAT0000063	hsa-let-7b-5p	GLO1	2739	ENSG00000124767	Proteomics//PAR-CLIP		18668040	validated
559	mirtarbase	MIMAT0000063	hsa-let-7b-5p	GLO1	2739	ENSG00000124767	Proteomics	Functional MTI (Weak)	18668040	validated
560	mirtarbase	MIMAT0000063	hsa-let-7b-5p	GLO1	2739	ENSG00000124767	PAR-CLIP	Functional MTI (Weak)	23592263	validated
561	mirtarbase	MIMAT0000063	hsa-let-7b-5p	GNAS	2778	ENSG00000087460	CLASH		23622248	validated
562	mirtarbase	MIMAT0000063	hsa-let-7b-5p	GNAS	2778	ENSG00000087460	CLASH	Functional MTI (Weak)	23622248	validated
563	mirtarbase	MIMAT0000063	hsa-let-7b-5p	GNB1	2782	ENSG00000078369	CLASH		23622248	validated
564	mirtarbase	MIMAT0000063	hsa-let-7b-5p	GNB1	2782	ENSG00000078369	CLASH	Functional MTI (Weak)	23622248	validated
565	mirtarbase	MIMAT0000063	hsa-let-7b-5p	GNG5	2787	ENSG00000174021	PAR-CLIP		27292025	validated
566	mirtarbase	MIMAT0000063	hsa-let-7b-5p	GNG5	2787	ENSG00000174021	PAR-CLIP		20371350	validated
567	mirtarbase	MIMAT0000063	hsa-let-7b-5p	GNG5	2787	ENSG00000174021	PAR-CLIP	Functional MTI (Weak)	20371350	validated
568	mirtarbase	MIMAT0000063	hsa-let-7b-5p	GNG5	2787	ENSG00000174021	PAR-CLIP	Functional MTI (Weak)	27292025	validated
569	mirtarbase	MIMAT0000063	hsa-let-7b-5p	GOLGA4	2803	ENSG00000144674	PAR-CLIP		20371350	validated
570	mirtarbase	MIMAT0000063	hsa-let-7b-5p	GOLGA4	2803	ENSG00000144674	PAR-CLIP	Functional MTI (Weak)	20371350	validated
571	mirtarbase	MIMAT0000063	hsa-let-7b-5p	GPI	2821	ENSG00000105220	CLASH		23622248	validated
572	mirtarbase	MIMAT0000063	hsa-let-7b-5p	GPI	2821	ENSG00000105220	CLASH	Functional MTI (Weak)	23622248	validated
573	mirtarbase	MIMAT0000063	hsa-let-7b-5p	GPM6B	2824	ENSG00000046653	CLASH		23622248	validated
574	mirtarbase	MIMAT0000063	hsa-let-7b-5p	GPM6B	2824	ENSG00000046653	CLASH	Functional MTI (Weak)	23622248	validated
575	mirtarbase	MIMAT0000063	hsa-let-7b-5p	GPX7	2882	ENSG00000116157	Microarray//Other		17699775	validated
576	mirtarbase	MIMAT0000063	hsa-let-7b-5p	GPX7	2882	ENSG00000116157	Microarray	Functional MTI (Weak)	17699775	validated
577	mirtarbase	MIMAT0000063	hsa-let-7b-5p	GSPT1	2935	ENSG00000103342	Proteomics		18668040	validated
578	mirtarbase	MIMAT0000063	hsa-let-7b-5p	GSPT1	2935	ENSG00000103342	Proteomics	Functional MTI (Weak)	18668040	validated
579	mirtarbase	MIMAT0000063	hsa-let-7b-5p	GSR	2936	ENSG00000104687	Proteomics//CLASH		23622248	validated
580	mirtarbase	MIMAT0000063	hsa-let-7b-5p	GSR	2936	ENSG00000104687	Proteomics//CLASH		18668040	validated
581	mirtarbase	MIMAT0000063	hsa-let-7b-5p	GSR	2936	ENSG00000104687	Proteomics	Functional MTI (Weak)	18668040	validated
582	mirtarbase	MIMAT0000063	hsa-let-7b-5p	GSR	2936	ENSG00000104687	CLASH	Functional MTI (Weak)	23622248	validated
583	mirtarbase	MIMAT0000063	hsa-let-7b-5p	GTF3C1	2975	ENSG00000077235	CLASH		23622248	validated
584	mirtarbase	MIMAT0000063	hsa-let-7b-5p	GTF3C1	2975	ENSG00000077235	CLASH	Functional MTI (Weak)	23622248	validated
585	mirtarbase	MIMAT0000063	hsa-let-7b-5p	GYG1	2992	ENSG00000163754	CLASH		23622248	validated
586	mirtarbase	MIMAT0000063	hsa-let-7b-5p	GYG1	2992	ENSG00000163754	CLASH	Functional MTI (Weak)	23622248	validated
587	mirtarbase	MIMAT0000063	hsa-let-7b-5p	GYS2	2998	ENSG00000111713	Proteomics		18668040	validated
588	mirtarbase	MIMAT0000063	hsa-let-7b-5p	GYS2	2998	ENSG00000111713	Proteomics	Functional MTI (Weak)	18668040	validated
589	mirtarbase	MIMAT0000063	hsa-let-7b-5p	HADHA	3030	ENSG00000084754	CLASH		23622248	validated
590	mirtarbase	MIMAT0000063	hsa-let-7b-5p	HADHA	3030	ENSG00000084754	CLASH	Functional MTI (Weak)	23622248	validated
591	mirtarbase	MIMAT0000063	hsa-let-7b-5p	HAS2	3037	ENSG00000170961	Luciferase reporter assay//Western blotting//qRT-PCR//Flow cytometry		31736114	validated
592	mirtarbase	MIMAT0000063	hsa-let-7b-5p	HTT	3064	ENSG00000197386	CLASH		23622248	validated
593	mirtarbase	MIMAT0000063	hsa-let-7b-5p	HTT	3064	ENSG00000197386	CLASH	Functional MTI (Weak)	23622248	validated
594	mirtarbase	MIMAT0000063	hsa-let-7b-5p	HELLS	3070	ENSG00000119969	Proteomics		18668040	validated
595	mirtarbase	MIMAT0000063	hsa-let-7b-5p	HELLS	3070	ENSG00000119969	Proteomics	Functional MTI (Weak)	18668040	validated
596	mirtarbase	MIMAT0000063	hsa-let-7b-5p	HK1	3098	ENSG00000156515	CLASH		23622248	validated
597	mirtarbase	MIMAT0000063	hsa-let-7b-5p	HK1	3098	ENSG00000156515	CLASH	Functional MTI (Weak)	23622248	validated
598	mirtarbase	MIMAT0000063	hsa-let-7b-5p	HMGCS1	3157	ENSG00000112972	CLASH		23622248	validated
599	mirtarbase	MIMAT0000063	hsa-let-7b-5p	HMGCS1	3157	ENSG00000112972	CLASH	Functional MTI (Weak)	23622248	validated
600	mirtarbase	MIMAT0000063	hsa-let-7b-5p	AGFG2	3268	ENSG00000106351	CLASH		23622248	validated
601	mirtarbase	MIMAT0000063	hsa-let-7b-5p	AGFG2	3268	ENSG00000106351	CLASH	Functional MTI (Weak)	23622248	validated
602	mirtarbase	MIMAT0000063	hsa-let-7b-5p	HSPA1B	3304	ENSG00000204388	CLASH		23622248	validated
603	mirtarbase	MIMAT0000063	hsa-let-7b-5p	HSPA1B	3304	ENSG00000204388	CLASH	Functional MTI (Weak)	23622248	validated
604	mirtarbase	MIMAT0000063	hsa-let-7b-5p	HSP90AA1	3320	ENSG00000080824	CLASH		23622248	validated
605	mirtarbase	MIMAT0000063	hsa-let-7b-5p	HSP90AA1	3320	ENSG00000080824	CLASH	Functional MTI (Weak)	23622248	validated
606	mirtarbase	MIMAT0000063	hsa-let-7b-5p	IGSF3	3321	ENSG00000143061	Proteomics		18668040	validated
607	mirtarbase	MIMAT0000063	hsa-let-7b-5p	IGSF3	3321	ENSG00000143061	Proteomics	Functional MTI (Weak)	18668040	validated
608	mirtarbase	MIMAT0000063	hsa-let-7b-5p	IDI1	3422	ENSG00000067064	Proteomics		18668040	validated
609	mirtarbase	MIMAT0000063	hsa-let-7b-5p	IDI1	3422	ENSG00000067064	Proteomics	Functional MTI (Weak)	18668040	validated
610	mirtarbase	MIMAT0000063	hsa-let-7b-5p	IFRD1	3475	ENSG00000006652	pSILAC//Proteomics
611	mirtarbase	MIMAT0000063	hsa-let-7b-5p	IFRD1	3475	ENSG00000006652	pSILAC//Proteomics
612	mirtarbase	MIMAT0000063	hsa-let-7b-5p	IGF1R	3480	ENSG00000140443	Immunohistochemistry//Luciferase reporter assay//QRTPCR//Western blot//PAR-CLIP		23592263	validated
613	mirtarbase	MIMAT0000063	hsa-let-7b-5p	IGF1R	3480	ENSG00000140443	Immunohistochemistry//Luciferase reporter assay//QRTPCR//Western blot//PAR-CLIP		23482325	validated
614	mirtarbase	MIMAT0000063	hsa-let-7b-5p	IGF1R	3480	ENSG00000140443	Immunohistochemistry//Luciferase reporter assay//QRTPCR//Western blot//PAR-CLIP		21572407	validated
615	mirtarbase	MIMAT0000063	hsa-let-7b-5p	IGF1R	3480	ENSG00000140443	Immunohistochemistry//Luciferase reporter assay//QRTPCR//Western blot//PAR-CLIP		23446348	validated
616	mirtarbase	MIMAT0000063	hsa-let-7b-5p	IGF1R	3480	ENSG00000140443	Immunohistochemistry//Luciferase reporter assay//QRTPCR//Western blot//PAR-CLIP		24398324	validated
617	mirtarbase	MIMAT0000063	hsa-let-7b-5p	IGF1R	3480	ENSG00000140443	Immunohistochemistry//Luciferase reporter assay//QRTPCR//Western blot	Functional MTI	23482325	validated
618	mirtarbase	MIMAT0000063	hsa-let-7b-5p	IGF1R	3480	ENSG00000140443	PAR-CLIP	Functional MTI (Weak)	23592263	validated
619	mirtarbase	MIMAT0000063	hsa-let-7b-5p	IGF1R	3480	ENSG00000140443	PAR-CLIP	Functional MTI (Weak)	24398324	validated
620	mirtarbase	MIMAT0000063	hsa-let-7b-5p	IGF1R	3480	ENSG00000140443	PAR-CLIP	Functional MTI (Weak)	23446348	validated
621	mirtarbase	MIMAT0000063	hsa-let-7b-5p	IGF1R	3480	ENSG00000140443	PAR-CLIP	Functional MTI (Weak)	21572407	validated
622	mirtarbase	MIMAT0000063	hsa-let-7b-5p	IGHMBP2	3508	ENSG00000132740	CLASH		23622248	validated
623	mirtarbase	MIMAT0000063	hsa-let-7b-5p	IGHMBP2	3508	ENSG00000132740	CLASH	Functional MTI (Weak)	23622248	validated
624	mirtarbase	MIMAT0000063	hsa-let-7b-5p	RBPJ	3516	ENSG00000168214	CLASH		23622248	validated
625	mirtarbase	MIMAT0000063	hsa-let-7b-5p	RBPJ	3516	ENSG00000168214	CLASH	Functional MTI (Weak)	23622248	validated
626	mirtarbase	MIMAT0000063	hsa-let-7b-5p	IMPDH1	3614	ENSG00000106348	Proteomics		18668040	validated
627	mirtarbase	MIMAT0000063	hsa-let-7b-5p	IMPDH1	3614	ENSG00000106348	Proteomics	Functional MTI (Weak)	18668040	validated
628	mirtarbase	MIMAT0000063	hsa-let-7b-5p	IMPDH2	3615	ENSG00000178035	Proteomics		18668040	validated
629	mirtarbase	MIMAT0000063	hsa-let-7b-5p	IMPDH2	3615	ENSG00000178035	Proteomics	Functional MTI (Weak)	18668040	validated
630	mirtarbase	MIMAT0000063	hsa-let-7b-5p	ITGA3	3675	ENSG00000005884	HITS-CLIP		23313552	validated
631	mirtarbase	MIMAT0000063	hsa-let-7b-5p	ITGA3	3675	ENSG00000005884	HITS-CLIP		23706177	validated
632	mirtarbase	MIMAT0000063	hsa-let-7b-5p	ITGA3	3675	ENSG00000005884	HITS-CLIP	Functional MTI (Weak)	23706177	validated
633	mirtarbase	MIMAT0000063	hsa-let-7b-5p	ITGA3	3675	ENSG00000005884	HITS-CLIP	Functional MTI (Weak)	23313552	validated
634	mirtarbase	MIMAT0000063	hsa-let-7b-5p	ITGB5	3693	ENSG00000082781	CLASH		23622248	validated
635	mirtarbase	MIMAT0000063	hsa-let-7b-5p	ITGB5	3693	ENSG00000082781	CLASH	Functional MTI (Weak)	23622248	validated
636	mirtarbase	MIMAT0000063	hsa-let-7b-5p	KCNC4	3749	ENSG00000116396	CLASH		23622248	validated
637	mirtarbase	MIMAT0000063	hsa-let-7b-5p	KCNC4	3749	ENSG00000116396	CLASH	Functional MTI (Weak)	23622248	validated
638	mirtarbase	MIMAT0000063	hsa-let-7b-5p	KIFC1	3833	ENSG00000233450	CLASH		23622248	validated
639	mirtarbase	MIMAT0000063	hsa-let-7b-5p	KIFC1	3833	ENSG00000233450	CLASH	Functional MTI (Weak)	23622248	validated
640	mirtarbase	MIMAT0000063	hsa-let-7b-5p	KPNA5	3841	ENSG00000196911	PAR-CLIP//HITS-CLIP		24398324	validated
641	mirtarbase	MIMAT0000063	hsa-let-7b-5p	KPNA5	3841	ENSG00000196911	PAR-CLIP//HITS-CLIP		20371350	validated
642	mirtarbase	MIMAT0000063	hsa-let-7b-5p	KPNA5	3841	ENSG00000196911	PAR-CLIP//HITS-CLIP		21572407	validated
643	mirtarbase	MIMAT0000063	hsa-let-7b-5p	KPNA5	3841	ENSG00000196911	PAR-CLIP//HITS-CLIP		23446348	validated
644	mirtarbase	MIMAT0000063	hsa-let-7b-5p	KPNA5	3841	ENSG00000196911	PAR-CLIP	Functional MTI (Weak)	24398324	validated
645	mirtarbase	MIMAT0000063	hsa-let-7b-5p	KPNA5	3841	ENSG00000196911	PAR-CLIP	Functional MTI (Weak)	23446348	validated
646	mirtarbase	MIMAT0000063	hsa-let-7b-5p	KPNA5	3841	ENSG00000196911	PAR-CLIP//HITS-CLIP	Functional MTI (Weak)	21572407	validated
647	mirtarbase	MIMAT0000063	hsa-let-7b-5p	KPNA5	3841	ENSG00000196911	PAR-CLIP	Functional MTI (Weak)	20371350	validated
648	mirtarbase	MIMAT0000063	hsa-let-7b-5p	KRT19	3880	ENSG00000171345	Other		19998415	validated
649	mirtarbase	MIMAT0000063	hsa-let-7b-5p	RPSA	3921	ENSG00000168028	CLASH		23622248	validated
650	mirtarbase	MIMAT0000063	hsa-let-7b-5p	RPSA	3921	ENSG00000168028	CLASH	Functional MTI (Weak)	23622248	validated
651	mirtarbase	MIMAT0000063	hsa-let-7b-5p	LBR	3930	ENSG00000143815	Proteomics		18668040	validated
652	mirtarbase	MIMAT0000063	hsa-let-7b-5p	LBR	3930	ENSG00000143815	Proteomics	Functional MTI (Weak)	18668040	validated
653	mirtarbase	MIMAT0000063	hsa-let-7b-5p	LPL	4023	ENSG00000175445	Proteomics		18668040	validated
654	mirtarbase	MIMAT0000063	hsa-let-7b-5p	LPL	4023	ENSG00000175445	Proteomics	Functional MTI (Weak)	18668040	validated
655	mirtarbase	MIMAT0000063	hsa-let-7b-5p	LTA4H	4048	ENSG00000111144	CLASH		23622248	validated
656	mirtarbase	MIMAT0000063	hsa-let-7b-5p	LTA4H	4048	ENSG00000111144	CLASH	Functional MTI (Weak)	23622248	validated
657	mirtarbase	MIMAT0000063	hsa-let-7b-5p	MXD1	4084	ENSG00000059728	PAR-CLIP		21572407	validated
658	mirtarbase	MIMAT0000063	hsa-let-7b-5p	MXD1	4084	ENSG00000059728	PAR-CLIP	Functional MTI (Weak)	21572407	validated
659	mirtarbase	MIMAT0000063	hsa-let-7b-5p	MAGEA3	4102	ENSG00000221867	PAR-CLIP	Functional MTI (Weak)	27292025	validated
660	mirtarbase	MIMAT0000063	hsa-let-7b-5p	MAGEA12	4111	ENSG00000213401	PAR-CLIP	Functional MTI (Weak)	27292025	validated
661	mirtarbase	MIMAT0000063	hsa-let-7b-5p	MAP4	4134	ENSG00000047849	CLASH		23622248	validated
662	mirtarbase	MIMAT0000063	hsa-let-7b-5p	MAP4	4134	ENSG00000047849	CLASH	Functional MTI (Weak)	23622248	validated
663	mirtarbase	MIMAT0000063	hsa-let-7b-5p	MCM4	4173	ENSG00000104738	CLASH		23622248	validated
664	mirtarbase	MIMAT0000063	hsa-let-7b-5p	MCM4	4173	ENSG00000104738	CLASH	Functional MTI (Weak)	23622248	validated
665	mirtarbase	MIMAT0000063	hsa-let-7b-5p	MCM7	4176	ENSG00000166508	CLASH		23622248	validated
666	mirtarbase	MIMAT0000063	hsa-let-7b-5p	MCM7	4176	ENSG00000166508	CLASH	Functional MTI (Weak)	23622248	validated
667	mirtarbase	MIMAT0000063	hsa-let-7b-5p	MDM4	4194	ENSG00000198625	CLASH//PAR-CLIP		24398324	validated
668	mirtarbase	MIMAT0000063	hsa-let-7b-5p	MDM4	4194	ENSG00000198625	CLASH//PAR-CLIP		23622248	validated
669	mirtarbase	MIMAT0000063	hsa-let-7b-5p	MDM4	4194	ENSG00000198625	CLASH//PAR-CLIP		23592263	validated
670	mirtarbase	MIMAT0000063	hsa-let-7b-5p	MDM4	4194	ENSG00000198625	CLASH	Functional MTI (Weak)	23622248	validated
671	mirtarbase	MIMAT0000063	hsa-let-7b-5p	MDM4	4194	ENSG00000198625	PAR-CLIP	Functional MTI (Weak)	23592263	validated
672	mirtarbase	MIMAT0000063	hsa-let-7b-5p	MDM4	4194	ENSG00000198625	PAR-CLIP	Functional MTI (Weak)	24398324	validated
673	mirtarbase	MIMAT0000063	hsa-let-7b-5p	MEF2C	4208	ENSG00000081189	CLASH		23622248	validated
674	mirtarbase	MIMAT0000063	hsa-let-7b-5p	MEF2C	4208	ENSG00000081189	CLASH	Functional MTI (Weak)	23622248	validated
675	mirtarbase	MIMAT0000063	hsa-let-7b-5p	MIPEP	4285	ENSG00000027001	Proteomics		18668040	validated
676	mirtarbase	MIMAT0000063	hsa-let-7b-5p	MIPEP	4285	ENSG00000027001	Proteomics	Functional MTI (Weak)	18668040	validated
677	mirtarbase	MIMAT0000063	hsa-let-7b-5p	MLLT1	4298	ENSG00000130382	pSILAC//Proteomics
678	mirtarbase	MIMAT0000063	hsa-let-7b-5p	MLLT1	4298	ENSG00000130382	pSILAC//Proteomics
679	mirtarbase	MIMAT0000063	hsa-let-7b-5p	MOV10	4343	ENSG00000155363	CLASH		23622248	validated
680	mirtarbase	MIMAT0000063	hsa-let-7b-5p	MOV10	4343	ENSG00000155363	CLASH	Functional MTI (Weak)	23622248	validated
681	mirtarbase	MIMAT0000063	hsa-let-7b-5p	MPG	4350	ENSG00000103152	Proteomics		18668040	validated
682	mirtarbase	MIMAT0000063	hsa-let-7b-5p	MPG	4350	ENSG00000103152	Proteomics	Functional MTI (Weak)	18668040	validated
683	mirtarbase	MIMAT0000063	hsa-let-7b-5p	MSN	4478	ENSG00000147065	CLASH		23622248	validated
684	mirtarbase	MIMAT0000063	hsa-let-7b-5p	MSN	4478	ENSG00000147065	CLASH	Functional MTI (Weak)	23622248	validated
685	mirtarbase	MIMAT0000063	hsa-let-7b-5p	MT-CO2	4513	ENSG00000198712	CLASH		23622248	validated
686	mirtarbase	MIMAT0000063	hsa-let-7b-5p	MT-CO2	4513	ENSG00000198712	CLASH	Functional MTI (Weak)	23622248	validated
687	mirtarbase	MIMAT0000063	hsa-let-7b-5p	MTRR	4552	ENSG00000124275	pSILAC//Proteomics
688	mirtarbase	MIMAT0000063	hsa-let-7b-5p	MTRR	4552	ENSG00000124275	pSILAC//Proteomics
689	mirtarbase	MIMAT0000063	hsa-let-7b-5p	MYO1C	4641	ENSG00000197879	CLASH		23622248	validated
690	mirtarbase	MIMAT0000063	hsa-let-7b-5p	MYO1C	4641	ENSG00000197879	CLASH	Functional MTI (Weak)	23622248	validated
691	mirtarbase	MIMAT0000063	hsa-let-7b-5p	MYO1E	4643	ENSG00000157483	Proteomics		18668040	validated
692	mirtarbase	MIMAT0000063	hsa-let-7b-5p	MYO1E	4643	ENSG00000157483	Proteomics	Functional MTI (Weak)	18668040	validated
693	mirtarbase	MIMAT0000063	hsa-let-7b-5p	NACA	4666	ENSG00000196531	CLASH		23622248	validated
694	mirtarbase	MIMAT0000063	hsa-let-7b-5p	NACA	4666	ENSG00000196531	CLASH	Functional MTI (Weak)	23622248	validated
695	mirtarbase	MIMAT0000063	hsa-let-7b-5p	NAP1L1	4673	ENSG00000187109	HITS-CLIP		19536157	validated
696	mirtarbase	MIMAT0000063	hsa-let-7b-5p	NAP1L1	4673	ENSG00000187109	HITS-CLIP	Functional MTI (Weak)	19536157	validated
697	mirtarbase	MIMAT0000063	hsa-let-7b-5p	NEDD4	4734	ENSG00000069869	pSILAC//Proteomics
698	mirtarbase	MIMAT0000063	hsa-let-7b-5p	NEDD4	4734	ENSG00000069869	pSILAC//Proteomics
699	mirtarbase	MIMAT0000063	hsa-let-7b-5p	NFATC3	4775	ENSG00000072736	CLASH		23622248	validated
700	mirtarbase	MIMAT0000063	hsa-let-7b-5p	NFATC3	4775	ENSG00000072736	CLASH	Functional MTI (Weak)	23622248	validated
701	mirtarbase	MIMAT0000063	hsa-let-7b-5p	NFKBIA	4792	ENSG00000100906	CLASH		23622248	validated
702	mirtarbase	MIMAT0000063	hsa-let-7b-5p	NFKBIA	4792	ENSG00000100906	CLASH	Functional MTI (Weak)	23622248	validated
703	mirtarbase	MIMAT0000063	hsa-let-7b-5p	SLC11A2	4891	ENSG00000110911	PAR-CLIP//HITS-CLIP		23592263	validated
704	mirtarbase	MIMAT0000063	hsa-let-7b-5p	SLC11A2	4891	ENSG00000110911	PAR-CLIP//HITS-CLIP		23313552	validated
705	mirtarbase	MIMAT0000063	hsa-let-7b-5p	SLC11A2	4891	ENSG00000110911	PAR-CLIP	Functional MTI (Weak)	23592263	validated
706	mirtarbase	MIMAT0000063	hsa-let-7b-5p	SLC11A2	4891	ENSG00000110911	HITS-CLIP	Functional MTI (Weak)	23313552	validated
707	mirtarbase	MIMAT0000063	hsa-let-7b-5p	NUCB2	4925	ENSG00000070081	PAR-CLIP		23592263	validated
708	mirtarbase	MIMAT0000063	hsa-let-7b-5p	NUCB2	4925	ENSG00000070081	PAR-CLIP	Functional MTI (Weak)	23592263	validated
709	mirtarbase	MIMAT0000063	hsa-let-7b-5p	NVL	4931	ENSG00000143748	Proteomics		18668040	validated
710	mirtarbase	MIMAT0000063	hsa-let-7b-5p	NVL	4931	ENSG00000143748	Proteomics	Functional MTI (Weak)	18668040	validated
711	mirtarbase	MIMAT0000063	hsa-let-7b-5p	ORC4	5000	ENSG00000115947	Proteomics		18668040	validated
712	mirtarbase	MIMAT0000063	hsa-let-7b-5p	ORC4	5000	ENSG00000115947	Proteomics	Functional MTI (Weak)	18668040	validated
713	mirtarbase	MIMAT0000063	hsa-let-7b-5p	OXA1L	5018	ENSG00000155463	Proteomics		18668040	validated
714	mirtarbase	MIMAT0000063	hsa-let-7b-5p	OXA1L	5018	ENSG00000155463	Proteomics	Functional MTI (Weak)	18668040	validated
715	mirtarbase	MIMAT0000063	hsa-let-7b-5p	PAFAH1B3	5050	ENSG00000079462	Proteomics		18668040	validated
716	mirtarbase	MIMAT0000063	hsa-let-7b-5p	PAFAH1B3	5050	ENSG00000079462	Proteomics	Functional MTI (Weak)	18668040	validated
717	mirtarbase	MIMAT0000063	hsa-let-7b-5p	PAFAH2	5051	ENSG00000158006	HITS-CLIP		19536157	validated
718	mirtarbase	MIMAT0000063	hsa-let-7b-5p	PAFAH2	5051	ENSG00000158006	HITS-CLIP	Functional MTI (Weak)	19536157	validated
719	mirtarbase	MIMAT0000063	hsa-let-7b-5p	PAX3	5077	ENSG00000135903	CLASH		23622248	validated
720	mirtarbase	MIMAT0000063	hsa-let-7b-5p	PAX3	5077	ENSG00000135903	CLASH	Functional MTI (Weak)	23622248	validated
721	mirtarbase	MIMAT0000063	hsa-let-7b-5p	PCCB	5096	ENSG00000114054	Proteomics		18668040	validated
722	mirtarbase	MIMAT0000063	hsa-let-7b-5p	PCCB	5096	ENSG00000114054	Proteomics	Functional MTI (Weak)	18668040	validated
723	mirtarbase	MIMAT0000063	hsa-let-7b-5p	PCYT1A	5130	ENSG00000161217	Proteomics		18668040	validated
724	mirtarbase	MIMAT0000063	hsa-let-7b-5p	PCYT1A	5130	ENSG00000161217	Proteomics	Functional MTI (Weak)	18668040	validated
725	mirtarbase	MIMAT0000063	hsa-let-7b-5p	PDGFB	5155	ENSG00000100311	PAR-CLIP	Functional MTI (Weak)	27292025	validated
726	mirtarbase	MIMAT0000063	hsa-let-7b-5p	PDGFRA	5156	ENSG00000134853	qRT-PCR//Other//Luciferase reporter assay//Microarray		22995917	validated
727	mirtarbase	MIMAT0000063	hsa-let-7b-5p	PDGFRA	5156	ENSG00000134853	qRT-PCR//Other//Luciferase reporter assay//Microarray		17942906	validated
728	mirtarbase	MIMAT0000063	hsa-let-7b-5p	PDGFRA	5156	ENSG00000134853	qRT-PCR	Functional MTI (Weak)	17942906	validated
729	mirtarbase	MIMAT0000063	hsa-let-7b-5p	PDGFRA	5156	ENSG00000134853	Luciferase reporter assay//Microarray//qRT-PCR	Non-Functional MTI	22995917	validated
730	mirtarbase	MIMAT0000063	hsa-let-7b-5p	PDK1	5163	ENSG00000152256	Proteomics		18668040	validated
731	mirtarbase	MIMAT0000063	hsa-let-7b-5p	PDK1	5163	ENSG00000152256	Proteomics	Functional MTI (Weak)	18668040	validated
732	mirtarbase	MIMAT0000063	hsa-let-7b-5p	PER1	5187	ENSG00000179094	CLASH		23622248	validated
733	mirtarbase	MIMAT0000063	hsa-let-7b-5p	PER1	5187	ENSG00000179094	CLASH	Functional MTI (Weak)	23622248	validated
734	mirtarbase	MIMAT0000063	hsa-let-7b-5p	PFN1	5216	ENSG00000108518	CLASH		23622248	validated
735	mirtarbase	MIMAT0000063	hsa-let-7b-5p	PFN1	5216	ENSG00000108518	CLASH	Functional MTI (Weak)	23622248	validated
736	mirtarbase	MIMAT0000063	hsa-let-7b-5p	PGM3	5238	ENSG00000013375	Proteomics		18668040	validated
737	mirtarbase	MIMAT0000063	hsa-let-7b-5p	PGM3	5238	ENSG00000013375	Proteomics	Functional MTI (Weak)	18668040	validated
738	mirtarbase	MIMAT0000063	hsa-let-7b-5p	PHKA1	5255	ENSG00000067177	CLASH		23622248	validated
739	mirtarbase	MIMAT0000063	hsa-let-7b-5p	PHKA1	5255	ENSG00000067177	CLASH	Functional MTI (Weak)	23622248	validated
740	mirtarbase	MIMAT0000063	hsa-let-7b-5p	PLAGL2	5326	ENSG00000126003	Microarray//Other//PAR-CLIP		17699775	validated
741	mirtarbase	MIMAT0000063	hsa-let-7b-5p	PLAGL2	5326	ENSG00000126003	Microarray//Other//PAR-CLIP		23592263	validated
742	mirtarbase	MIMAT0000063	hsa-let-7b-5p	PLAGL2	5326	ENSG00000126003	Microarray//Other//PAR-CLIP		26701625	validated
743	mirtarbase	MIMAT0000063	hsa-let-7b-5p	PLAGL2	5326	ENSG00000126003	Microarray	Functional MTI (Weak)	17699775	validated
744	mirtarbase	MIMAT0000063	hsa-let-7b-5p	PLAGL2	5326	ENSG00000126003	PAR-CLIP	Functional MTI (Weak)	23592263	validated
745	mirtarbase	MIMAT0000063	hsa-let-7b-5p	PLAGL2	5326	ENSG00000126003	PAR-CLIP	Functional MTI (Weak)	26701625	validated
746	mirtarbase	MIMAT0000063	hsa-let-7b-5p	PLCB3	5331	ENSG00000149782	Proteomics		18668040	validated
747	mirtarbase	MIMAT0000063	hsa-let-7b-5p	PLCB3	5331	ENSG00000149782	Proteomics	Functional MTI (Weak)	18668040	validated
748	mirtarbase	MIMAT0000063	hsa-let-7b-5p	PLCG2	5336	ENSG00000197943	PAR-CLIP		24398324	validated
749	mirtarbase	MIMAT0000063	hsa-let-7b-5p	PLCG2	5336	ENSG00000197943	PAR-CLIP		23446348	validated
750	mirtarbase	MIMAT0000063	hsa-let-7b-5p	PLCG2	5336	ENSG00000197943	PAR-CLIP	Functional MTI (Weak)	24398324	validated
751	mirtarbase	MIMAT0000063	hsa-let-7b-5p	PLCG2	5336	ENSG00000197943	PAR-CLIP	Functional MTI (Weak)	23446348	validated
752	mirtarbase	MIMAT0000063	hsa-let-7b-5p	PMAIP1	5366	ENSG00000141682	PAR-CLIP		23592263	validated
753	mirtarbase	MIMAT0000063	hsa-let-7b-5p	PMAIP1	5366	ENSG00000141682	PAR-CLIP	Functional MTI (Weak)	23592263	validated
754	mirtarbase	MIMAT0000063	hsa-let-7b-5p	POLD2	5425	ENSG00000106628	pSILAC//Proteomics
755	mirtarbase	MIMAT0000063	hsa-let-7b-5p	POLD2	5425	ENSG00000106628	pSILAC//Proteomics
756	mirtarbase	MIMAT0000063	hsa-let-7b-5p	POLR2C	5432	ENSG00000102978	pSILAC//Proteomics
757	mirtarbase	MIMAT0000063	hsa-let-7b-5p	POLR2C	5432	ENSG00000102978	pSILAC//Proteomics
758	mirtarbase	MIMAT0000063	hsa-let-7b-5p	POLR2D	5433	ENSG00000144231	PAR-CLIP		23592263	validated
759	mirtarbase	MIMAT0000063	hsa-let-7b-5p	POLR2D	5433	ENSG00000144231	PAR-CLIP		21572407	validated
760	mirtarbase	MIMAT0000063	hsa-let-7b-5p	POLR2D	5433	ENSG00000144231	PAR-CLIP		26701625	validated
761	mirtarbase	MIMAT0000063	hsa-let-7b-5p	POLR2D	5433	ENSG00000144231	PAR-CLIP	Functional MTI (Weak)	23592263	validated
762	mirtarbase	MIMAT0000063	hsa-let-7b-5p	POLR2D	5433	ENSG00000144231	PAR-CLIP	Functional MTI (Weak)	21572407	validated
763	mirtarbase	MIMAT0000063	hsa-let-7b-5p	POLR2D	5433	ENSG00000144231	PAR-CLIP	Functional MTI (Weak)	26701625	validated
764	mirtarbase	MIMAT0000063	hsa-let-7b-5p	POLR2H	5437	ENSG00000163882	Proteomics		18668040	validated
765	mirtarbase	MIMAT0000063	hsa-let-7b-5p	POLR2H	5437	ENSG00000163882	Proteomics	Functional MTI (Weak)	18668040	validated
766	mirtarbase	MIMAT0000063	hsa-let-7b-5p	POLR2L	5441	ENSG00000177700	Proteomics		18668040	validated
767	mirtarbase	MIMAT0000063	hsa-let-7b-5p	POLR2L	5441	ENSG00000177700	Proteomics	Functional MTI (Weak)	18668040	validated
768	mirtarbase	MIMAT0000063	hsa-let-7b-5p	PPID	5481	ENSG00000171497	Proteomics		18668040	validated
769	mirtarbase	MIMAT0000063	hsa-let-7b-5p	PPID	5481	ENSG00000171497	Proteomics	Functional MTI (Weak)	18668040	validated
770	mirtarbase	MIMAT0000063	hsa-let-7b-5p	PPM1G	5496	ENSG00000115241	Proteomics		18668040	validated
771	mirtarbase	MIMAT0000063	hsa-let-7b-5p	PPM1G	5496	ENSG00000115241	Proteomics	Functional MTI (Weak)	18668040	validated
772	mirtarbase	MIMAT0000063	hsa-let-7b-5p	PPP1R7	5510	ENSG00000115685	pSILAC//Proteomics
773	mirtarbase	MIMAT0000063	hsa-let-7b-5p	PPP1R7	5510	ENSG00000115685	pSILAC//Proteomics
774	mirtarbase	MIMAT0000063	hsa-let-7b-5p	PRKAA2	5563	ENSG00000162409	CLASH		23622248	validated
775	mirtarbase	MIMAT0000063	hsa-let-7b-5p	PRKAA2	5563	ENSG00000162409	CLASH	Functional MTI (Weak)	23622248	validated
776	mirtarbase	MIMAT0000063	hsa-let-7b-5p	PRKAR2A	5576	ENSG00000114302	Proteomics		18668040	validated
777	mirtarbase	MIMAT0000063	hsa-let-7b-5p	PRKAR2A	5576	ENSG00000114302	Proteomics	Functional MTI (Weak)	18668040	validated
778	mirtarbase	MIMAT0000063	hsa-let-7b-5p	MAPK1	5594	ENSG00000100030	CLASH		23622248	validated
779	mirtarbase	MIMAT0000063	hsa-let-7b-5p	MAPK1	5594	ENSG00000100030	CLASH	Functional MTI (Weak)	23622248	validated
780	mirtarbase	MIMAT0000063	hsa-let-7b-5p	MAPK6	5597	ENSG00000069956	PAR-CLIP		21572407	validated
781	mirtarbase	MIMAT0000063	hsa-let-7b-5p	MAPK6	5597	ENSG00000069956	PAR-CLIP	Functional MTI (Weak)	21572407	validated
782	mirtarbase	MIMAT0000063	hsa-let-7b-5p	MAP2K2	5605	ENSG00000126934	Proteomics		18668040	validated
783	mirtarbase	MIMAT0000063	hsa-let-7b-5p	MAP2K2	5605	ENSG00000126934	Proteomics	Functional MTI (Weak)	18668040	validated
784	mirtarbase	MIMAT0000063	hsa-let-7b-5p	PRPS1	5631	ENSG00000147224	Proteomics		18668040	validated
785	mirtarbase	MIMAT0000063	hsa-let-7b-5p	PRPS1	5631	ENSG00000147224	Proteomics	Functional MTI (Weak)	18668040	validated
786	mirtarbase	MIMAT0000063	hsa-let-7b-5p	PSMD9	5715	ENSG00000110801	Proteomics		18668040	validated
787	mirtarbase	MIMAT0000063	hsa-let-7b-5p	PSMD9	5715	ENSG00000110801	Proteomics	Functional MTI (Weak)	18668040	validated
788	mirtarbase	MIMAT0000063	hsa-let-7b-5p	PTGFRN	5738	ENSG00000134247	CLASH		23622248	validated
789	mirtarbase	MIMAT0000063	hsa-let-7b-5p	PTGFRN	5738	ENSG00000134247	CLASH	Functional MTI (Weak)	23622248	validated
790	mirtarbase	MIMAT0000063	hsa-let-7b-5p	PVR	5817	ENSG00000073008	Proteomics		18668040	validated
791	mirtarbase	MIMAT0000063	hsa-let-7b-5p	PVR	5817	ENSG00000073008	Proteomics	Functional MTI (Weak)	18668040	validated
792	mirtarbase	MIMAT0000063	hsa-let-7b-5p	PCYT2	5833	ENSG00000185813	CLASH		23622248	validated
793	mirtarbase	MIMAT0000063	hsa-let-7b-5p	PCYT2	5833	ENSG00000185813	CLASH	Functional MTI (Weak)	23622248	validated
794	mirtarbase	MIMAT0000063	hsa-let-7b-5p	QDPR	5860	ENSG00000151552	PAR-CLIP		23592263	validated
795	mirtarbase	MIMAT0000063	hsa-let-7b-5p	QDPR	5860	ENSG00000151552	PAR-CLIP	Functional MTI (Weak)	23592263	validated
796	mirtarbase	MIMAT0000063	hsa-let-7b-5p	RALB	5899	ENSG00000144118	CLASH		23622248	validated
797	mirtarbase	MIMAT0000063	hsa-let-7b-5p	RALB	5899	ENSG00000144118	CLASH	Functional MTI (Weak)	23622248	validated
798	mirtarbase	MIMAT0000063	hsa-let-7b-5p	DPF2	5977	ENSG00000133884	Proteomics		18668040	validated
799	mirtarbase	MIMAT0000063	hsa-let-7b-5p	DPF2	5977	ENSG00000133884	Proteomics	Functional MTI (Weak)	18668040	validated
800	mirtarbase	MIMAT0000063	hsa-let-7b-5p	RFC2	5982	ENSG00000049541	HITS-CLIP		23706177	validated
801	mirtarbase	MIMAT0000063	hsa-let-7b-5p	RFC2	5982	ENSG00000049541	HITS-CLIP	Functional MTI (Weak)	23706177	validated
802	mirtarbase	MIMAT0000063	hsa-let-7b-5p	RPL12	6136	ENSG00000197958	CLASH		23622248	validated
803	mirtarbase	MIMAT0000063	hsa-let-7b-5p	RPL12	6136	ENSG00000197958	CLASH	Functional MTI (Weak)	23622248	validated
804	mirtarbase	MIMAT0000063	hsa-let-7b-5p	MRPL12	6182	ENSG00000262814	PAR-CLIP		23592263	validated
805	mirtarbase	MIMAT0000063	hsa-let-7b-5p	MRPL12	6182	ENSG00000262814	PAR-CLIP	Functional MTI (Weak)	23592263	validated
806	mirtarbase	MIMAT0000063	hsa-let-7b-5p	RRAD	6236	ENSG00000166592	PAR-CLIP		22012620	validated
807	mirtarbase	MIMAT0000063	hsa-let-7b-5p	RRAD	6236	ENSG00000166592	PAR-CLIP	Functional MTI (Weak)	22012620	validated
808	mirtarbase	MIMAT0000063	hsa-let-7b-5p	RRBP1	6238	ENSG00000125844	CLASH		23622248	validated
809	mirtarbase	MIMAT0000063	hsa-let-7b-5p	RRBP1	6238	ENSG00000125844	CLASH	Functional MTI (Weak)	23622248	validated
810	mirtarbase	MIMAT0000063	hsa-let-7b-5p	RRM1	6240	ENSG00000167325	PAR-CLIP		23592263	validated
811	mirtarbase	MIMAT0000063	hsa-let-7b-5p	RRM1	6240	ENSG00000167325	PAR-CLIP	Functional MTI (Weak)	23592263	validated
812	mirtarbase	MIMAT0000063	hsa-let-7b-5p	RRM2	6241	ENSG00000171848	Microarray//Other//Proteomics//PAR-CLIP		17699775	validated
813	mirtarbase	MIMAT0000063	hsa-let-7b-5p	RRM2	6241	ENSG00000171848	Microarray//Other//Proteomics//PAR-CLIP		18668040	validated
814	mirtarbase	MIMAT0000063	hsa-let-7b-5p	RRM2	6241	ENSG00000171848	Microarray//Other//Proteomics//PAR-CLIP		21572407	validated
815	mirtarbase	MIMAT0000063	hsa-let-7b-5p	RRM2	6241	ENSG00000171848	Microarray	Functional MTI (Weak)	17699775	validated
816	mirtarbase	MIMAT0000063	hsa-let-7b-5p	RRM2	6241	ENSG00000171848	Proteomics	Functional MTI (Weak)	18668040	validated
817	mirtarbase	MIMAT0000063	hsa-let-7b-5p	RRM2	6241	ENSG00000171848	PAR-CLIP	Functional MTI (Weak)	21572407	validated
818	mirtarbase	MIMAT0000063	hsa-let-7b-5p	RXRB	6257	ENSG00000231321	CLASH		23622248	validated
819	mirtarbase	MIMAT0000063	hsa-let-7b-5p	RXRB	6257	ENSG00000231321	CLASH	Functional MTI (Weak)	23622248	validated
820	mirtarbase	MIMAT0000063	hsa-let-7b-5p	SAFB	6294	ENSG00000160633	CLASH		23622248	validated
821	mirtarbase	MIMAT0000063	hsa-let-7b-5p	SAFB	6294	ENSG00000160633	CLASH	Functional MTI (Weak)	23622248	validated
822	mirtarbase	MIMAT0000063	hsa-let-7b-5p	SC5D	6309	ENSG00000109929	CLASH		23622248	validated
823	mirtarbase	MIMAT0000063	hsa-let-7b-5p	SC5D	6309	ENSG00000109929	CLASH	Functional MTI (Weak)	23622248	validated
824	mirtarbase	MIMAT0000063	hsa-let-7b-5p	SCD	6319	ENSG00000099194	Proteomics//CLASH		18668040	validated
825	mirtarbase	MIMAT0000063	hsa-let-7b-5p	SCD	6319	ENSG00000099194	Proteomics//CLASH		23622248	validated
826	mirtarbase	MIMAT0000063	hsa-let-7b-5p	SCD	6319	ENSG00000099194	Proteomics	Functional MTI (Weak)	18668040	validated
827	mirtarbase	MIMAT0000063	hsa-let-7b-5p	SCD	6319	ENSG00000099194	CLASH	Functional MTI (Weak)	23622248	validated
828	mirtarbase	MIMAT0000063	hsa-let-7b-5p	SEMG2	6407	ENSG00000124157	Proteomics		18668040	validated
829	mirtarbase	MIMAT0000063	hsa-let-7b-5p	SEMG2	6407	ENSG00000124157	Proteomics	Functional MTI (Weak)	18668040	validated
830	mirtarbase	MIMAT0000063	hsa-let-7b-5p	SKI	6497	ENSG00000157933	CLASH		23622248	validated
831	mirtarbase	MIMAT0000063	hsa-let-7b-5p	SKI	6497	ENSG00000157933	CLASH	Functional MTI (Weak)	23622248	validated
832	mirtarbase	MIMAT0000063	hsa-let-7b-5p	SLC1A4	6509	ENSG00000115902	pSILAC//Proteomics
833	mirtarbase	MIMAT0000063	hsa-let-7b-5p	SLC1A4	6509	ENSG00000115902	pSILAC//Proteomics
834	mirtarbase	MIMAT0000063	hsa-let-7b-5p	SLC20A1	6574	ENSG00000144136	PAR-CLIP		20371350	validated
835	mirtarbase	MIMAT0000063	hsa-let-7b-5p	SLC20A1	6574	ENSG00000144136	PAR-CLIP		23592263	validated
836	mirtarbase	MIMAT0000063	hsa-let-7b-5p	SLC20A1	6574	ENSG00000144136	PAR-CLIP	Functional MTI (Weak)	23592263	validated
837	mirtarbase	MIMAT0000063	hsa-let-7b-5p	SLC20A1	6574	ENSG00000144136	PAR-CLIP	Functional MTI (Weak)	20371350	validated
838	mirtarbase	MIMAT0000063	hsa-let-7b-5p	SLC25A1	6576	ENSG00000100075	Proteomics		18668040	validated
839	mirtarbase	MIMAT0000063	hsa-let-7b-5p	SLC25A1	6576	ENSG00000100075	Proteomics	Functional MTI (Weak)	18668040	validated
840	mirtarbase	MIMAT0000063	hsa-let-7b-5p	SMARCA1	6594	ENSG00000102038	Proteomics		18668040	validated
841	mirtarbase	MIMAT0000063	hsa-let-7b-5p	SMARCA1	6594	ENSG00000102038	Proteomics	Functional MTI (Weak)	18668040	validated
842	mirtarbase	MIMAT0000063	hsa-let-7b-5p	SMARCA4	6597	ENSG00000127616	Proteomics//CLASH		18668040	validated
843	mirtarbase	MIMAT0000063	hsa-let-7b-5p	SMARCA4	6597	ENSG00000127616	Proteomics//CLASH		23622248	validated
844	mirtarbase	MIMAT0000063	hsa-let-7b-5p	SMARCA4	6597	ENSG00000127616	Proteomics	Functional MTI (Weak)	18668040	validated
845	mirtarbase	MIMAT0000063	hsa-let-7b-5p	SMARCA4	6597	ENSG00000127616	CLASH	Functional MTI (Weak)	23622248	validated
846	mirtarbase	MIMAT0000063	hsa-let-7b-5p	SMARCB1	6598	ENSG00000099956	CLASH		23622248	validated
847	mirtarbase	MIMAT0000063	hsa-let-7b-5p	SMARCB1	6598	ENSG00000099956	CLASH	Functional MTI (Weak)	23622248	validated
848	mirtarbase	MIMAT0000063	hsa-let-7b-5p	SMARCC1	6599	ENSG00000173473	Proteomics		18668040	validated
849	mirtarbase	MIMAT0000063	hsa-let-7b-5p	SMARCC1	6599	ENSG00000173473	Proteomics	Functional MTI (Weak)	18668040	validated
850	mirtarbase	MIMAT0000063	hsa-let-7b-5p	SMARCC2	6601	ENSG00000139613	CLASH		23622248	validated
851	mirtarbase	MIMAT0000063	hsa-let-7b-5p	SMARCC2	6601	ENSG00000139613	CLASH	Functional MTI (Weak)	23622248	validated
852	mirtarbase	MIMAT0000063	hsa-let-7b-5p	SMARCD1	6602	ENSG00000066117	Proteomics//CLASH		23622248	validated
853	mirtarbase	MIMAT0000063	hsa-let-7b-5p	SMARCD1	6602	ENSG00000066117	Proteomics//CLASH		18668040	validated
854	mirtarbase	MIMAT0000063	hsa-let-7b-5p	SMARCD1	6602	ENSG00000066117	Proteomics	Functional MTI (Weak)	18668040	validated
855	mirtarbase	MIMAT0000063	hsa-let-7b-5p	SMARCD1	6602	ENSG00000066117	CLASH	Functional MTI (Weak)	23622248	validated
856	mirtarbase	MIMAT0000063	hsa-let-7b-5p	SON	6651	ENSG00000159140	CLASH		23622248	validated
857	mirtarbase	MIMAT0000063	hsa-let-7b-5p	SON	6651	ENSG00000159140	CLASH	Functional MTI (Weak)	23622248	validated
858	mirtarbase	MIMAT0000063	hsa-let-7b-5p	SOX9	6662	ENSG00000125398	Microarray//Other		17699775	validated
859	mirtarbase	MIMAT0000063	hsa-let-7b-5p	SOX9	6662	ENSG00000125398	Microarray	Functional MTI (Weak)	17699775	validated
860	mirtarbase	MIMAT0000063	hsa-let-7b-5p	SP100	6672	ENSG00000067066	Proteomics		18668040	validated
861	mirtarbase	MIMAT0000063	hsa-let-7b-5p	SP100	6672	ENSG00000067066	Proteomics	Functional MTI (Weak)	18668040	validated
862	mirtarbase	MIMAT0000063	hsa-let-7b-5p	SPR	6697	ENSG00000116096	Proteomics		18668040	validated
863	mirtarbase	MIMAT0000063	hsa-let-7b-5p	SPR	6697	ENSG00000116096	Proteomics	Functional MTI (Weak)	18668040	validated
864	mirtarbase	MIMAT0000063	hsa-let-7b-5p	SPTBN2	6712	ENSG00000173898	CLASH		23622248	validated
865	mirtarbase	MIMAT0000063	hsa-let-7b-5p	SPTBN2	6712	ENSG00000173898	CLASH	Functional MTI (Weak)	23622248	validated
866	mirtarbase	MIMAT0000063	hsa-let-7b-5p	SSR1	6745	ENSG00000124783	Microarray		17699775	validated
867	mirtarbase	MIMAT0000063	hsa-let-7b-5p	SSR1	6745	ENSG00000124783	Microarray	Functional MTI (Weak)	17699775	validated
868	mirtarbase	MIMAT0000063	hsa-let-7b-5p	STAT2	6773	ENSG00000170581	HITS-CLIP		23706177	validated
869	mirtarbase	MIMAT0000063	hsa-let-7b-5p	STAT2	6773	ENSG00000170581	HITS-CLIP	Functional MTI (Weak)	23706177	validated
870	mirtarbase	MIMAT0000063	hsa-let-7b-5p	STIM1	6786	ENSG00000167323	Proteomics		18668040	validated
871	mirtarbase	MIMAT0000063	hsa-let-7b-5p	STIM1	6786	ENSG00000167323	Proteomics	Functional MTI (Weak)	18668040	validated
872	mirtarbase	MIMAT0000063	hsa-let-7b-5p	AURKA	6790	ENSG00000087586	Microarray//Proteomics//Other		18668040	validated
873	mirtarbase	MIMAT0000063	hsa-let-7b-5p	AURKA	6790	ENSG00000087586	Microarray//Proteomics//Other		17699775	validated
874	mirtarbase	MIMAT0000063	hsa-let-7b-5p	AURKA	6790	ENSG00000087586	Microarray	Functional MTI (Weak)	17699775	validated
875	mirtarbase	MIMAT0000063	hsa-let-7b-5p	AURKA	6790	ENSG00000087586	Proteomics	Functional MTI (Weak)	18668040	validated
876	mirtarbase	MIMAT0000063	hsa-let-7b-5p	STRN	6801	ENSG00000115808	PAR-CLIP		24398324	validated
877	mirtarbase	MIMAT0000063	hsa-let-7b-5p	STRN	6801	ENSG00000115808	PAR-CLIP		20371350	validated
878	mirtarbase	MIMAT0000063	hsa-let-7b-5p	STRN	6801	ENSG00000115808	PAR-CLIP	Functional MTI (Weak)	24398324	validated
879	mirtarbase	MIMAT0000063	hsa-let-7b-5p	STRN	6801	ENSG00000115808	PAR-CLIP	Functional MTI (Weak)	20371350	validated
880	mirtarbase	MIMAT0000063	hsa-let-7b-5p	STX3	6809	ENSG00000166900	PAR-CLIP	Functional MTI (Weak)	27292025	validated
881	mirtarbase	MIMAT0000063	hsa-let-7b-5p	SYT1	6857	ENSG00000067715	PAR-CLIP	Functional MTI (Weak)	26701625	validated
882	mirtarbase	MIMAT0000063	hsa-let-7b-5p	TCOF1	6949	ENSG00000070814	Proteomics		18668040	validated
883	mirtarbase	MIMAT0000063	hsa-let-7b-5p	TCOF1	6949	ENSG00000070814	Proteomics	Functional MTI (Weak)	18668040	validated
884	mirtarbase	MIMAT0000063	hsa-let-7b-5p	TIAM1	7074	ENSG00000156299	CLASH		23622248	validated
885	mirtarbase	MIMAT0000063	hsa-let-7b-5p	TIAM1	7074	ENSG00000156299	CLASH	Functional MTI (Weak)	23622248	validated
886	mirtarbase	MIMAT0000063	hsa-let-7b-5p	NR2E1	7101	ENSG00000112333	immunoblot//Luciferase reporter assay//Northern blot//Western blot//Other		20133835	validated
887	mirtarbase	MIMAT0000063	hsa-let-7b-5p	NR2E1	7101	ENSG00000112333	immunoblot//Luciferase reporter assay//Northern blot//Western blot	Functional MTI	20133835	validated
888	mirtarbase	MIMAT0000063	hsa-let-7b-5p	TRAPPC10	7109	ENSG00000160218	PAR-CLIP	Functional MTI (Weak)	26701625	validated
889	mirtarbase	MIMAT0000063	hsa-let-7b-5p	TPP2	7174	ENSG00000134900	Proteomics		18668040	validated
890	mirtarbase	MIMAT0000063	hsa-let-7b-5p	TPP2	7174	ENSG00000134900	Proteomics	Functional MTI (Weak)	18668040	validated
891	mirtarbase	MIMAT0000063	hsa-let-7b-5p	TPT1	7178	ENSG00000133112	CLASH		23622248	validated
892	mirtarbase	MIMAT0000063	hsa-let-7b-5p	TPT1	7178	ENSG00000133112	CLASH	Functional MTI (Weak)	23622248	validated
893	mirtarbase	MIMAT0000063	hsa-let-7b-5p	TST	7263	ENSG00000128311	Proteomics		18668040	validated
894	mirtarbase	MIMAT0000063	hsa-let-7b-5p	TST	7263	ENSG00000128311	Proteomics	Functional MTI (Weak)	18668040	validated
895	mirtarbase	MIMAT0000063	hsa-let-7b-5p	UBE2D2	7322	ENSG00000131508	Proteomics		18668040	validated
896	mirtarbase	MIMAT0000063	hsa-let-7b-5p	UBE2D2	7322	ENSG00000131508	Proteomics	Functional MTI (Weak)	18668040	validated
897	mirtarbase	MIMAT0000063	hsa-let-7b-5p	UBE2D3	7323	ENSG00000109332	Proteomics		18668040	validated
898	mirtarbase	MIMAT0000063	hsa-let-7b-5p	UBE2D3	7323	ENSG00000109332	Proteomics	Functional MTI (Weak)	18668040	validated
899	mirtarbase	MIMAT0000063	hsa-let-7b-5p	UGT8	7368	ENSG00000174607	pSILAC//Proteomics
900	mirtarbase	MIMAT0000063	hsa-let-7b-5p	UGT8	7368	ENSG00000174607	pSILAC//Proteomics
901	mirtarbase	MIMAT0000063	hsa-let-7b-5p	UCK2	7371	ENSG00000143179	Proteomics		18668040	validated
902	mirtarbase	MIMAT0000063	hsa-let-7b-5p	UCK2	7371	ENSG00000143179	Proteomics	Functional MTI (Weak)	18668040	validated
903	mirtarbase	MIMAT0000063	hsa-let-7b-5p	UTRN	7402	ENSG00000152818	CLASH		23622248	validated
904	mirtarbase	MIMAT0000063	hsa-let-7b-5p	UTRN	7402	ENSG00000152818	CLASH	Functional MTI (Weak)	23622248	validated
905	mirtarbase	MIMAT0000063	hsa-let-7b-5p	VCL	7414	ENSG00000035403	PAR-CLIP		23592263	validated
906	mirtarbase	MIMAT0000063	hsa-let-7b-5p	VCL	7414	ENSG00000035403	PAR-CLIP	Functional MTI (Weak)	23592263	validated
907	mirtarbase	MIMAT0000063	hsa-let-7b-5p	ZNF28	7576	ENSG00000198538	PAR-CLIP		23592263	validated
908	mirtarbase	MIMAT0000063	hsa-let-7b-5p	ZNF28	7576	ENSG00000198538	PAR-CLIP	Functional MTI (Weak)	23592263	validated
909	mirtarbase	MIMAT0000063	hsa-let-7b-5p	ZNF148	7707	ENSG00000163848	CLASH		23622248	validated
910	mirtarbase	MIMAT0000063	hsa-let-7b-5p	ZNF148	7707	ENSG00000163848	CLASH	Functional MTI (Weak)	23622248	validated
911	mirtarbase	MIMAT0000063	hsa-let-7b-5p	ZMYM2	7750	ENSG00000121741	CLASH		23622248	validated
912	mirtarbase	MIMAT0000063	hsa-let-7b-5p	ZMYM2	7750	ENSG00000121741	CLASH	Functional MTI (Weak)	23622248	validated
913	mirtarbase	MIMAT0000063	hsa-let-7b-5p	ZNF200	7752	ENSG00000010539	PAR-CLIP		21572407	validated
914	mirtarbase	MIMAT0000063	hsa-let-7b-5p	ZNF200	7752	ENSG00000010539	PAR-CLIP		20371350	validated
915	mirtarbase	MIMAT0000063	hsa-let-7b-5p	ZNF200	7752	ENSG00000010539	PAR-CLIP	Functional MTI (Weak)	21572407	validated
916	mirtarbase	MIMAT0000063	hsa-let-7b-5p	ZNF200	7752	ENSG00000010539	PAR-CLIP	Functional MTI (Weak)	20371350	validated
917	mirtarbase	MIMAT0000063	hsa-let-7b-5p	ZNF207	7756	ENSG00000010244	CLASH		23622248	validated
918	mirtarbase	MIMAT0000063	hsa-let-7b-5p	ZNF207	7756	ENSG00000010244	CLASH	Functional MTI (Weak)	23622248	validated
919	mirtarbase	MIMAT0000063	hsa-let-7b-5p	SLC30A1	7779	ENSG00000170385	Proteomics		18668040	validated
920	mirtarbase	MIMAT0000063	hsa-let-7b-5p	SLC30A1	7779	ENSG00000170385	Proteomics	Functional MTI (Weak)	18668040	validated
921	mirtarbase	MIMAT0000063	hsa-let-7b-5p	PXDN	7837	ENSG00000130508	pSILAC//Proteomics
922	mirtarbase	MIMAT0000063	hsa-let-7b-5p	PXDN	7837	ENSG00000130508	pSILAC//Proteomics
923	mirtarbase	MIMAT0000063	hsa-let-7b-5p	PRRC2A	7916	ENSG00000226618	pSILAC//Proteomics//Other//CLASH		23622248	validated
924	mirtarbase	MIMAT0000063	hsa-let-7b-5p	PRRC2A	7916	ENSG00000226618	pSILAC//Proteomics//Other//CLASH		18668040	validated
925	mirtarbase	MIMAT0000063	hsa-let-7b-5p	PRRC2A	7916	ENSG00000226618	pSILAC//Proteomics	Functional MTI (Weak)	18668040	validated
926	mirtarbase	MIMAT0000063	hsa-let-7b-5p	PRRC2A	7916	ENSG00000226618	CLASH	Functional MTI (Weak)	23622248	validated
927	mirtarbase	MIMAT0000063	hsa-let-7b-5p	BAG6	7917	ENSG00000228760	CLASH		23622248	validated
928	mirtarbase	MIMAT0000063	hsa-let-7b-5p	BAG6	7917	ENSG00000228760	CLASH	Functional MTI (Weak)	23622248	validated
929	mirtarbase	MIMAT0000063	hsa-let-7b-5p	NUP214	8021	ENSG00000126883	Proteomics//CLASH		18668040	validated
930	mirtarbase	MIMAT0000063	hsa-let-7b-5p	NUP214	8021	ENSG00000126883	Proteomics//CLASH		23622248	validated
931	mirtarbase	MIMAT0000063	hsa-let-7b-5p	NUP214	8021	ENSG00000126883	Proteomics	Functional MTI (Weak)	18668040	validated
932	mirtarbase	MIMAT0000063	hsa-let-7b-5p	NUP214	8021	ENSG00000126883	CLASH	Functional MTI (Weak)	23622248	validated
933	mirtarbase	MIMAT0000063	hsa-let-7b-5p	MLLT10	8028	ENSG00000078403	PAR-CLIP		23592263	validated
934	mirtarbase	MIMAT0000063	hsa-let-7b-5p	MLLT10	8028	ENSG00000078403	PAR-CLIP		27292025	validated
935	mirtarbase	MIMAT0000063	hsa-let-7b-5p	MLLT10	8028	ENSG00000078403	PAR-CLIP	Functional MTI (Weak)	23592263	validated
936	mirtarbase	MIMAT0000063	hsa-let-7b-5p	MLLT10	8028	ENSG00000078403	PAR-CLIP	Functional MTI (Weak)	27292025	validated
937	mirtarbase	MIMAT0000063	hsa-let-7b-5p	PDHX	8050	ENSG00000110435	Proteomics		18668040	validated
938	mirtarbase	MIMAT0000063	hsa-let-7b-5p	PDHX	8050	ENSG00000110435	Proteomics	Functional MTI (Weak)	18668040	validated
939	mirtarbase	MIMAT0000063	hsa-let-7b-5p	PTP4A2	8073	ENSG00000184007	CLASH		23622248	validated
940	mirtarbase	MIMAT0000063	hsa-let-7b-5p	PTP4A2	8073	ENSG00000184007	CLASH	Functional MTI (Weak)	23622248	validated
941	mirtarbase	MIMAT0000063	hsa-let-7b-5p	KMT2D	8085	ENSG00000167548	PAR-CLIP		24398324	validated
942	mirtarbase	MIMAT0000063	hsa-let-7b-5p	KMT2D	8085	ENSG00000167548	PAR-CLIP		21572407	validated
943	mirtarbase	MIMAT0000063	hsa-let-7b-5p	KMT2D	8085	ENSG00000167548	PAR-CLIP	Functional MTI (Weak)	24398324	validated
944	mirtarbase	MIMAT0000063	hsa-let-7b-5p	KMT2D	8085	ENSG00000167548	PAR-CLIP	Functional MTI (Weak)	21572407	validated
945	mirtarbase	MIMAT0000063	hsa-let-7b-5p	COIL	8161	ENSG00000121058	Proteomics//PAR-CLIP		21572407	validated
946	mirtarbase	MIMAT0000063	hsa-let-7b-5p	COIL	8161	ENSG00000121058	Proteomics//PAR-CLIP		18668040	validated
947	mirtarbase	MIMAT0000063	hsa-let-7b-5p	COIL	8161	ENSG00000121058	Proteomics//PAR-CLIP		20371350	validated
948	mirtarbase	MIMAT0000063	hsa-let-7b-5p	COIL	8161	ENSG00000121058	Proteomics//PAR-CLIP		23446348	validated
949	mirtarbase	MIMAT0000063	hsa-let-7b-5p	COIL	8161	ENSG00000121058	Proteomics	Functional MTI (Weak)	18668040	validated
950	mirtarbase	MIMAT0000063	hsa-let-7b-5p	COIL	8161	ENSG00000121058	PAR-CLIP	Functional MTI (Weak)	23446348	validated
951	mirtarbase	MIMAT0000063	hsa-let-7b-5p	COIL	8161	ENSG00000121058	PAR-CLIP	Functional MTI (Weak)	21572407	validated
952	mirtarbase	MIMAT0000063	hsa-let-7b-5p	COIL	8161	ENSG00000121058	PAR-CLIP	Functional MTI (Weak)	20371350	validated
953	mirtarbase	MIMAT0000063	hsa-let-7b-5p	NAA10	8260	ENSG00000102030	CLASH		23622248	validated
954	mirtarbase	MIMAT0000063	hsa-let-7b-5p	NAA10	8260	ENSG00000102030	CLASH	Functional MTI (Weak)	23622248	validated
955	mirtarbase	MIMAT0000063	hsa-let-7b-5p	SLC10A3	8273	ENSG00000126903	CLASH		23622248	validated
956	mirtarbase	MIMAT0000063	hsa-let-7b-5p	SLC10A3	8273	ENSG00000126903	CLASH	Functional MTI (Weak)	23622248	validated
957	mirtarbase	MIMAT0000063	hsa-let-7b-5p	DYRK3	8444	ENSG00000143479	PAR-CLIP	Functional MTI (Weak)	26701625	validated
958	mirtarbase	MIMAT0000063	hsa-let-7b-5p	DHX16	8449	ENSG00000204560	Proteomics		18668040	validated
959	mirtarbase	MIMAT0000063	hsa-let-7b-5p	DHX16	8449	ENSG00000204560	Proteomics	Functional MTI (Weak)	18668040	validated
960	mirtarbase	MIMAT0000063	hsa-let-7b-5p	CUL3	8452	ENSG00000036257	Proteomics		18668040	validated
961	mirtarbase	MIMAT0000063	hsa-let-7b-5p	CUL3	8452	ENSG00000036257	Proteomics	Functional MTI (Weak)	18668040	validated
962	mirtarbase	MIMAT0000063	hsa-let-7b-5p	CUL2	8453	ENSG00000108094	CLASH		23622248	validated
963	mirtarbase	MIMAT0000063	hsa-let-7b-5p	CUL2	8453	ENSG00000108094	CLASH	Functional MTI (Weak)	23622248	validated
964	mirtarbase	MIMAT0000063	hsa-let-7b-5p	CUL1	8454	ENSG00000055130	Proteomics		18668040	validated
965	mirtarbase	MIMAT0000063	hsa-let-7b-5p	CUL1	8454	ENSG00000055130	Proteomics	Functional MTI (Weak)	18668040	validated
966	mirtarbase	MIMAT0000063	hsa-let-7b-5p	THOC5	8563	ENSG00000100296	CLASH		23622248	validated
967	mirtarbase	MIMAT0000063	hsa-let-7b-5p	THOC5	8563	ENSG00000100296	CLASH	Functional MTI (Weak)	23622248	validated
968	mirtarbase	MIMAT0000063	hsa-let-7b-5p	KHSRP	8570	ENSG00000088247	CLASH		23622248	validated
969	mirtarbase	MIMAT0000063	hsa-let-7b-5p	KHSRP	8570	ENSG00000088247	CLASH	Functional MTI (Weak)	23622248	validated
970	mirtarbase	MIMAT0000063	hsa-let-7b-5p	NOP14	8602	ENSG00000087269	Proteomics		18668040	validated
971	mirtarbase	MIMAT0000063	hsa-let-7b-5p	NOP14	8602	ENSG00000087269	Proteomics	Functional MTI (Weak)	18668040	validated
972	mirtarbase	MIMAT0000063	hsa-let-7b-5p	USO1	8615	ENSG00000138768	Proteomics		18668040	validated
973	mirtarbase	MIMAT0000063	hsa-let-7b-5p	USO1	8615	ENSG00000138768	Proteomics	Functional MTI (Weak)	18668040	validated
974	mirtarbase	MIMAT0000063	hsa-let-7b-5p	RTCA	8634	ENSG00000137996	Proteomics//CLASH		23622248	validated
975	mirtarbase	MIMAT0000063	hsa-let-7b-5p	RTCA	8634	ENSG00000137996	Proteomics//CLASH		18668040	validated
976	mirtarbase	MIMAT0000063	hsa-let-7b-5p	RTCA	8634	ENSG00000137996	Proteomics	Functional MTI (Weak)	18668040	validated
977	mirtarbase	MIMAT0000063	hsa-let-7b-5p	RTCA	8634	ENSG00000137996	CLASH	Functional MTI (Weak)	23622248	validated
978	mirtarbase	MIMAT0000063	hsa-let-7b-5p	EIF3C	8663	ENSG00000184110	CLASH		23622248	validated
979	mirtarbase	MIMAT0000063	hsa-let-7b-5p	EIF3C	8663	ENSG00000184110	CLASH	Functional MTI (Weak)	23622248	validated
980	mirtarbase	MIMAT0000063	hsa-let-7b-5p	GBF1	8729	ENSG00000107862	CLASH		23622248	validated
981	mirtarbase	MIMAT0000063	hsa-let-7b-5p	GBF1	8729	ENSG00000107862	CLASH	Functional MTI (Weak)	23622248	validated
982	mirtarbase	MIMAT0000063	hsa-let-7b-5p	RNMT	8731	ENSG00000101654	Proteomics		18668040	validated
983	mirtarbase	MIMAT0000063	hsa-let-7b-5p	RNMT	8731	ENSG00000101654	Proteomics	Functional MTI (Weak)	18668040	validated
984	mirtarbase	MIMAT0000063	hsa-let-7b-5p	TNFSF12	8742	ENSG00000239697	CLASH		23622248	validated
985	mirtarbase	MIMAT0000063	hsa-let-7b-5p	TNFSF12	8742	ENSG00000239697	CLASH	Functional MTI (Weak)	23622248	validated
986	mirtarbase	MIMAT0000063	hsa-let-7b-5p	TNFSF9	8744	ENSG00000125657	PAR-CLIP		26701625	validated
987	mirtarbase	MIMAT0000063	hsa-let-7b-5p	TNFSF9	8744	ENSG00000125657	PAR-CLIP		23592263	validated
988	mirtarbase	MIMAT0000063	hsa-let-7b-5p	TNFSF9	8744	ENSG00000125657	PAR-CLIP	Functional MTI (Weak)	23592263	validated
989	mirtarbase	MIMAT0000063	hsa-let-7b-5p	TNFSF9	8744	ENSG00000125657	PAR-CLIP	Functional MTI (Weak)	26701625	validated
990	mirtarbase	MIMAT0000063	hsa-let-7b-5p	SNAP23	8773	ENSG00000092531	pSILAC//Proteomics
991	mirtarbase	MIMAT0000063	hsa-let-7b-5p	SNAP23	8773	ENSG00000092531	pSILAC//Proteomics
992	mirtarbase	MIMAT0000063	hsa-let-7b-5p	TNFRSF10B	8795	ENSG00000120889	qRT-PCR//Western blot		24120475	validated
993	mirtarbase	MIMAT0000063	hsa-let-7b-5p	TNFRSF10B	8795	ENSG00000120889	qRT-PCR//Western blot	Functional MTI	24120475	validated
994	mirtarbase	MIMAT0000063	hsa-let-7b-5p	PEX11B	8799	ENSG00000131779	Proteomics//PAR-CLIP		21572407	validated
995	mirtarbase	MIMAT0000063	hsa-let-7b-5p	PEX11B	8799	ENSG00000131779	Proteomics//PAR-CLIP		18668040	validated
996	mirtarbase	MIMAT0000063	hsa-let-7b-5p	PEX11B	8799	ENSG00000131779	Proteomics	Functional MTI (Weak)	18668040	validated
997	mirtarbase	MIMAT0000063	hsa-let-7b-5p	PEX11B	8799	ENSG00000131779	PAR-CLIP	Functional MTI (Weak)	21572407	validated
998	mirtarbase	MIMAT0000063	hsa-let-7b-5p	TRIM24	8805	ENSG00000122779	Proteomics//CLASH		18668040	validated
999	mirtarbase	MIMAT0000063	hsa-let-7b-5p	TRIM24	8805	ENSG00000122779	Proteomics//CLASH		23622248	validated
1000	mirtarbase	MIMAT0000063	hsa-let-7b-5p	TRIM24	8805	ENSG00000122779	Proteomics	Functional MTI (Weak)	18668040	validated
1001	mirtarbase	MIMAT0000063	hsa-let-7b-5p	TRIM24	8805	ENSG00000122779	CLASH	Functional MTI (Weak)	23622248	validated
1002	mirtarbase	MIMAT0000063	hsa-let-7b-5p	CCNK	8812	ENSG00000090061	Proteomics		18668040	validated
1003	mirtarbase	MIMAT0000063	hsa-let-7b-5p	CCNK	8812	ENSG00000090061	Proteomics	Functional MTI (Weak)	18668040	validated
1004	mirtarbase	MIMAT0000063	hsa-let-7b-5p	SLC5A6	8884	ENSG00000138074	PAR-CLIP		21572407	validated
1005	mirtarbase	MIMAT0000063	hsa-let-7b-5p	SLC5A6	8884	ENSG00000138074	PAR-CLIP		24398324	validated
1006	mirtarbase	MIMAT0000063	hsa-let-7b-5p	SLC5A6	8884	ENSG00000138074	PAR-CLIP	Functional MTI (Weak)	24398324	validated
1007	mirtarbase	MIMAT0000063	hsa-let-7b-5p	SLC5A6	8884	ENSG00000138074	PAR-CLIP	Functional MTI (Weak)	21572407	validated
1008	mirtarbase	MIMAT0000063	hsa-let-7b-5p	EIF2B3	8891	ENSG00000070785	Proteomics		18668040	validated
1009	mirtarbase	MIMAT0000063	hsa-let-7b-5p	EIF2B3	8891	ENSG00000070785	Proteomics	Functional MTI (Weak)	18668040	validated
1010	mirtarbase	MIMAT0000063	hsa-let-7b-5p	CCNA1	8900	ENSG00000133101	Reporter assay		18379589	validated
1011	mirtarbase	MIMAT0000063	hsa-let-7b-5p	CCNA1	8900	ENSG00000133101	Reporter assay	Non-Functional MTI	18379589	validated
1012	mirtarbase	MIMAT0000063	hsa-let-7b-5p	MBD2	8932	ENSG00000134046	PAR-CLIP		20371350	validated
1013	mirtarbase	MIMAT0000063	hsa-let-7b-5p	MBD2	8932	ENSG00000134046	PAR-CLIP		23446348	validated
1014	mirtarbase	MIMAT0000063	hsa-let-7b-5p	MBD2	8932	ENSG00000134046	PAR-CLIP		21572407	validated
1015	mirtarbase	MIMAT0000063	hsa-let-7b-5p	MBD2	8932	ENSG00000134046	PAR-CLIP		24398324	validated
1016	mirtarbase	MIMAT0000063	hsa-let-7b-5p	MBD2	8932	ENSG00000134046	PAR-CLIP	Functional MTI (Weak)	24398324	validated
1017	mirtarbase	MIMAT0000063	hsa-let-7b-5p	MBD2	8932	ENSG00000134046	PAR-CLIP	Functional MTI (Weak)	23446348	validated
1018	mirtarbase	MIMAT0000063	hsa-let-7b-5p	MBD2	8932	ENSG00000134046	PAR-CLIP	Functional MTI (Weak)	21572407	validated
1019	mirtarbase	MIMAT0000063	hsa-let-7b-5p	MBD2	8932	ENSG00000134046	PAR-CLIP	Functional MTI (Weak)	20371350	validated
1020	mirtarbase	MIMAT0000063	hsa-let-7b-5p	WASF1	8936	ENSG00000112290	CLASH		23622248	validated
1021	mirtarbase	MIMAT0000063	hsa-let-7b-5p	WASF1	8936	ENSG00000112290	CLASH	Functional MTI (Weak)	23622248	validated
1022	mirtarbase	MIMAT0000063	hsa-let-7b-5p	BAZ1B	9031	ENSG00000009954	Proteomics//CLASH		18668040	validated
1023	mirtarbase	MIMAT0000063	hsa-let-7b-5p	BAZ1B	9031	ENSG00000009954	Proteomics//CLASH		23622248	validated
1024	mirtarbase	MIMAT0000063	hsa-let-7b-5p	BAZ1B	9031	ENSG00000009954	Proteomics	Functional MTI (Weak)	18668040	validated
1025	mirtarbase	MIMAT0000063	hsa-let-7b-5p	BAZ1B	9031	ENSG00000009954	CLASH	Functional MTI (Weak)	23622248	validated
1026	mirtarbase	MIMAT0000063	hsa-let-7b-5p	UBA3	9039	ENSG00000144744	Proteomics		18668040	validated
1027	mirtarbase	MIMAT0000063	hsa-let-7b-5p	UBA3	9039	ENSG00000144744	Proteomics	Functional MTI (Weak)	18668040	validated
1028	mirtarbase	MIMAT0000063	hsa-let-7b-5p	UBE2M	9040	ENSG00000130725	Proteomics		18668040	validated
1029	mirtarbase	MIMAT0000063	hsa-let-7b-5p	UBE2M	9040	ENSG00000130725	Proteomics	Functional MTI (Weak)	18668040	validated
1030	mirtarbase	MIMAT0000063	hsa-let-7b-5p	MAP7	9053	ENSG00000135525	Proteomics		18668040	validated
1031	mirtarbase	MIMAT0000063	hsa-let-7b-5p	MAP7	9053	ENSG00000135525	Proteomics	Functional MTI (Weak)	18668040	validated
1032	mirtarbase	MIMAT0000063	hsa-let-7b-5p	PAPSS1	9061	ENSG00000138801	Proteomics		18668040	validated
1033	mirtarbase	MIMAT0000063	hsa-let-7b-5p	PAPSS1	9061	ENSG00000138801	Proteomics	Functional MTI (Weak)	18668040	validated
1034	mirtarbase	MIMAT0000063	hsa-let-7b-5p	CLDN12	9069	ENSG00000157224	PAR-CLIP		24398324	validated
1035	mirtarbase	MIMAT0000063	hsa-let-7b-5p	CLDN12	9069	ENSG00000157224	PAR-CLIP		27292025	validated
1036	mirtarbase	MIMAT0000063	hsa-let-7b-5p	CLDN12	9069	ENSG00000157224	PAR-CLIP		20371350	validated
1037	mirtarbase	MIMAT0000063	hsa-let-7b-5p	CLDN12	9069	ENSG00000157224	PAR-CLIP		23446348	validated
1038	mirtarbase	MIMAT0000063	hsa-let-7b-5p	CLDN12	9069	ENSG00000157224	PAR-CLIP	Functional MTI (Weak)	24398324	validated
1039	mirtarbase	MIMAT0000063	hsa-let-7b-5p	CLDN12	9069	ENSG00000157224	PAR-CLIP	Functional MTI (Weak)	23446348	validated
1040	mirtarbase	MIMAT0000063	hsa-let-7b-5p	CLDN12	9069	ENSG00000157224	PAR-CLIP	Functional MTI (Weak)	20371350	validated
1041	mirtarbase	MIMAT0000063	hsa-let-7b-5p	CLDN12	9069	ENSG00000157224	PAR-CLIP	Functional MTI (Weak)	27292025	validated
1042	mirtarbase	MIMAT0000063	hsa-let-7b-5p	USP14	9097	ENSG00000101557	CLASH		23622248	validated
1043	mirtarbase	MIMAT0000063	hsa-let-7b-5p	USP14	9097	ENSG00000101557	CLASH	Functional MTI (Weak)	23622248	validated
1044	mirtarbase	MIMAT0000063	hsa-let-7b-5p	USP10	9100	ENSG00000103194	Proteomics		18668040	validated
1045	mirtarbase	MIMAT0000063	hsa-let-7b-5p	USP10	9100	ENSG00000103194	Proteomics	Functional MTI (Weak)	18668040	validated
1046	mirtarbase	MIMAT0000063	hsa-let-7b-5p	ATG12	9140	ENSG00000145782	PAR-CLIP		23592263	validated
1047	mirtarbase	MIMAT0000063	hsa-let-7b-5p	ATG12	9140	ENSG00000145782	PAR-CLIP	Functional MTI (Weak)	23592263	validated
1048	mirtarbase	MIMAT0000063	hsa-let-7b-5p	DDX21	9188	ENSG00000165732	Proteomics		18668040	validated
1049	mirtarbase	MIMAT0000063	hsa-let-7b-5p	DDX21	9188	ENSG00000165732	Proteomics	Functional MTI (Weak)	18668040	validated
1050	mirtarbase	MIMAT0000063	hsa-let-7b-5p	DEDD	9191	ENSG00000158796	CLASH		23622248	validated
1051	mirtarbase	MIMAT0000063	hsa-let-7b-5p	DEDD	9191	ENSG00000158796	CLASH	Functional MTI (Weak)	23622248	validated
1052	mirtarbase	MIMAT0000063	hsa-let-7b-5p	NOLC1	9221	ENSG00000166197	Proteomics		18668040	validated
1053	mirtarbase	MIMAT0000063	hsa-let-7b-5p	NOLC1	9221	ENSG00000166197	Proteomics	Functional MTI (Weak)	18668040	validated
1054	mirtarbase	MIMAT0000063	hsa-let-7b-5p	TBRG4	9238	ENSG00000136270	Proteomics		18668040	validated
1055	mirtarbase	MIMAT0000063	hsa-let-7b-5p	TBRG4	9238	ENSG00000136270	Proteomics	Functional MTI (Weak)	18668040	validated
1056	mirtarbase	MIMAT0000063	hsa-let-7b-5p	ATP6V1F	9296	ENSG00000128524	pSILAC//Proteomics
1057	mirtarbase	MIMAT0000063	hsa-let-7b-5p	ATP6V1F	9296	ENSG00000128524	pSILAC//Proteomics
1058	mirtarbase	MIMAT0000063	hsa-let-7b-5p	ATP6V1F	9296	ENSG00000128524	pSILAC//Proteomics
1059	mirtarbase	MIMAT0000063	hsa-let-7b-5p	ATP6V1F	9296	ENSG00000128524	pSILAC//Proteomics
1060	mirtarbase	MIMAT0000063	hsa-let-7b-5p	ATP6V1F	9296	ENSG00000128524	pSILAC//Proteomics
1061	mirtarbase	MIMAT0000063	hsa-let-7b-5p	ATP6V1F	9296	ENSG00000128524	pSILAC//Proteomics
1062	mirtarbase	MIMAT0000063	hsa-let-7b-5p	ATP6V1F	9296	ENSG00000128524	PAR-CLIP	Functional MTI (Weak)	23592263	validated
1063	mirtarbase	MIMAT0000063	hsa-let-7b-5p	ATP6V1F	9296	ENSG00000128524	PAR-CLIP	Functional MTI (Weak)	24398324	validated
1064	mirtarbase	MIMAT0000063	hsa-let-7b-5p	ATP6V1F	9296	ENSG00000128524	PAR-CLIP	Functional MTI (Weak)	26701625	validated
1065	mirtarbase	MIMAT0000063	hsa-let-7b-5p	ATP6V1F	9296	ENSG00000128524	PAR-CLIP	Functional MTI (Weak)	27292025	validated
1066	mirtarbase	MIMAT0000063	hsa-let-7b-5p	COPS2	9318	ENSG00000166200	Proteomics		18668040	validated
1067	mirtarbase	MIMAT0000063	hsa-let-7b-5p	COPS2	9318	ENSG00000166200	Proteomics	Functional MTI (Weak)	18668040	validated
1068	mirtarbase	MIMAT0000063	hsa-let-7b-5p	TRIP12	9320	ENSG00000153827	Proteomics		18668040	validated
1069	mirtarbase	MIMAT0000063	hsa-let-7b-5p	TRIP12	9320	ENSG00000153827	Proteomics	Functional MTI (Weak)	18668040	validated
1070	mirtarbase	MIMAT0000063	hsa-let-7b-5p	GTF3C4	9329	ENSG00000125484	Proteomics		18668040	validated
1071	mirtarbase	MIMAT0000063	hsa-let-7b-5p	GTF3C4	9329	ENSG00000125484	Proteomics	Functional MTI (Weak)	18668040	validated
1072	mirtarbase	MIMAT0000063	hsa-let-7b-5p	CIAO1	9391	ENSG00000144021	pSILAC//Proteomics
1073	mirtarbase	MIMAT0000063	hsa-let-7b-5p	CIAO1	9391	ENSG00000144021	pSILAC//Proteomics
1074	mirtarbase	MIMAT0000063	hsa-let-7b-5p	FADS2	9415	ENSG00000134824	pSILAC//Proteomics
1075	mirtarbase	MIMAT0000063	hsa-let-7b-5p	FADS2	9415	ENSG00000134824	pSILAC//Proteomics
1076	mirtarbase	MIMAT0000063	hsa-let-7b-5p	FADS2	9415	ENSG00000134824	pSILAC//Proteomics
1077	mirtarbase	MIMAT0000063	hsa-let-7b-5p	FADS2	9415	ENSG00000134824	CLASH	Functional MTI (Weak)	23622248	validated
1078	mirtarbase	MIMAT0000063	hsa-let-7b-5p	HAND1	9421	ENSG00000113196	CLASH//PAR-CLIP		23622248	validated
1079	mirtarbase	MIMAT0000063	hsa-let-7b-5p	HAND1	9421	ENSG00000113196	CLASH//PAR-CLIP		21572407	validated
1080	mirtarbase	MIMAT0000063	hsa-let-7b-5p	HAND1	9421	ENSG00000113196	CLASH	Functional MTI (Weak)	23622248	validated
1081	mirtarbase	MIMAT0000063	hsa-let-7b-5p	HAND1	9421	ENSG00000113196	PAR-CLIP	Functional MTI (Weak)	21572407	validated
1082	mirtarbase	MIMAT0000063	hsa-let-7b-5p	QKI	9444	ENSG00000112531	CLASH		23622248	validated
1083	mirtarbase	MIMAT0000063	hsa-let-7b-5p	QKI	9444	ENSG00000112531	CLASH	Functional MTI (Weak)	23622248	validated
1084	mirtarbase	MIMAT0000063	hsa-let-7b-5p	PCYT1B	9468	ENSG00000102230	Proteomics		18668040	validated
1085	mirtarbase	MIMAT0000063	hsa-let-7b-5p	PCYT1B	9468	ENSG00000102230	Proteomics	Functional MTI (Weak)	18668040	validated
1086	mirtarbase	MIMAT0000063	hsa-let-7b-5p	ONECUT2	9480	ENSG00000119547	PAR-CLIP		23446348	validated
1087	mirtarbase	MIMAT0000063	hsa-let-7b-5p	ONECUT2	9480	ENSG00000119547	PAR-CLIP	Functional MTI (Weak)	23446348	validated
1088	mirtarbase	MIMAT0000063	hsa-let-7b-5p	EEF1E1	9521	ENSG00000124802	Proteomics		18668040	validated
1089	mirtarbase	MIMAT0000063	hsa-let-7b-5p	EEF1E1	9521	ENSG00000124802	Proteomics	Functional MTI (Weak)	18668040	validated
1090	mirtarbase	MIMAT0000063	hsa-let-7b-5p	SCAMP1	9522	ENSG00000085365	Proteomics		18668040	validated
1091	mirtarbase	MIMAT0000063	hsa-let-7b-5p	SCAMP1	9522	ENSG00000085365	Proteomics	Functional MTI (Weak)	18668040	validated
1092	mirtarbase	MIMAT0000063	hsa-let-7b-5p	BAG5	9529	ENSG00000166170	Proteomics		18668040	validated
1093	mirtarbase	MIMAT0000063	hsa-let-7b-5p	BAG5	9529	ENSG00000166170	Proteomics	Functional MTI (Weak)	18668040	validated
1094	mirtarbase	MIMAT0000063	hsa-let-7b-5p	ATP6V1G1	9550	ENSG00000136888	PAR-CLIP		23446348	validated
1095	mirtarbase	MIMAT0000063	hsa-let-7b-5p	ATP6V1G1	9550	ENSG00000136888	PAR-CLIP		22291592	validated
1096	mirtarbase	MIMAT0000063	hsa-let-7b-5p	ATP6V1G1	9550	ENSG00000136888	PAR-CLIP		22100165	validated
1097	mirtarbase	MIMAT0000063	hsa-let-7b-5p	ATP6V1G1	9550	ENSG00000136888	PAR-CLIP	Functional MTI (Weak)	22100165	validated
1098	mirtarbase	MIMAT0000063	hsa-let-7b-5p	ATP6V1G1	9550	ENSG00000136888	PAR-CLIP	Functional MTI (Weak)	22291592	validated
1099	mirtarbase	MIMAT0000063	hsa-let-7b-5p	ATP6V1G1	9550	ENSG00000136888	PAR-CLIP	Functional MTI (Weak)	23446348	validated
1100	mirtarbase	MIMAT0000063	hsa-let-7b-5p	SOX13	9580	ENSG00000143842	CLASH		23622248	validated
1101	mirtarbase	MIMAT0000063	hsa-let-7b-5p	SOX13	9580	ENSG00000143842	CLASH	Functional MTI (Weak)	23622248	validated
1102	mirtarbase	MIMAT0000063	hsa-let-7b-5p	NUP155	9631	ENSG00000113569	Proteomics//CLASH//PAR-CLIP		20371350	validated
1103	mirtarbase	MIMAT0000063	hsa-let-7b-5p	NUP155	9631	ENSG00000113569	Proteomics//CLASH//PAR-CLIP		23622248	validated
1104	mirtarbase	MIMAT0000063	hsa-let-7b-5p	NUP155	9631	ENSG00000113569	Proteomics//CLASH//PAR-CLIP		21572407	validated
1105	mirtarbase	MIMAT0000063	hsa-let-7b-5p	NUP155	9631	ENSG00000113569	Proteomics//CLASH//PAR-CLIP		18668040	validated
1106	mirtarbase	MIMAT0000063	hsa-let-7b-5p	NUP155	9631	ENSG00000113569	Proteomics//CLASH//PAR-CLIP		23446348	validated
1107	mirtarbase	MIMAT0000063	hsa-let-7b-5p	NUP155	9631	ENSG00000113569	Proteomics	Functional MTI (Weak)	18668040	validated
1108	mirtarbase	MIMAT0000063	hsa-let-7b-5p	NUP155	9631	ENSG00000113569	CLASH	Functional MTI (Weak)	23622248	validated
1109	mirtarbase	MIMAT0000063	hsa-let-7b-5p	NUP155	9631	ENSG00000113569	PAR-CLIP	Functional MTI (Weak)	23446348	validated
1110	mirtarbase	MIMAT0000063	hsa-let-7b-5p	NUP155	9631	ENSG00000113569	PAR-CLIP	Functional MTI (Weak)	21572407	validated
1111	mirtarbase	MIMAT0000063	hsa-let-7b-5p	NUP155	9631	ENSG00000113569	PAR-CLIP	Functional MTI (Weak)	20371350	validated
1112	mirtarbase	MIMAT0000063	hsa-let-7b-5p	SH3PXD2A	9644	ENSG00000107957	CLASH		23622248	validated
1113	mirtarbase	MIMAT0000063	hsa-let-7b-5p	SH3PXD2A	9644	ENSG00000107957	CLASH	Functional MTI (Weak)	23622248	validated
1114	mirtarbase	MIMAT0000063	hsa-let-7b-5p	CTR9	9646	ENSG00000198730	CLASH		23622248	validated
1115	mirtarbase	MIMAT0000063	hsa-let-7b-5p	CTR9	9646	ENSG00000198730	CLASH	Functional MTI (Weak)	23622248	validated
1116	mirtarbase	MIMAT0000063	hsa-let-7b-5p	HS2ST1	9653	ENSG00000153936	Proteomics		18668040	validated
1117	mirtarbase	MIMAT0000063	hsa-let-7b-5p	HS2ST1	9653	ENSG00000153936	Proteomics	Functional MTI (Weak)	18668040	validated
1118	mirtarbase	MIMAT0000063	hsa-let-7b-5p	KDM4A	9682	ENSG00000066135	CLASH		23622248	validated
1119	mirtarbase	MIMAT0000063	hsa-let-7b-5p	KDM4A	9682	ENSG00000066135	CLASH	Functional MTI (Weak)	23622248	validated
1120	mirtarbase	MIMAT0000063	hsa-let-7b-5p	BZW1	9689	ENSG00000082153	PAR-CLIP		26701625	validated
1121	mirtarbase	MIMAT0000063	hsa-let-7b-5p	BZW1	9689	ENSG00000082153	PAR-CLIP		23592263	validated
1122	mirtarbase	MIMAT0000063	hsa-let-7b-5p	BZW1	9689	ENSG00000082153	PAR-CLIP		20371350	validated
1123	mirtarbase	MIMAT0000063	hsa-let-7b-5p	BZW1	9689	ENSG00000082153	PAR-CLIP	Functional MTI (Weak)	23592263	validated
1124	mirtarbase	MIMAT0000063	hsa-let-7b-5p	BZW1	9689	ENSG00000082153	PAR-CLIP	Functional MTI (Weak)	20371350	validated
1125	mirtarbase	MIMAT0000063	hsa-let-7b-5p	BZW1	9689	ENSG00000082153	PAR-CLIP	Functional MTI (Weak)	26701625	validated
1126	mirtarbase	MIMAT0000063	hsa-let-7b-5p	PUM1	9698	ENSG00000134644	Proteomics//CLASH		23622248	validated
1127	mirtarbase	MIMAT0000063	hsa-let-7b-5p	PUM1	9698	ENSG00000134644	Proteomics//CLASH		18668040	validated
1128	mirtarbase	MIMAT0000063	hsa-let-7b-5p	PUM1	9698	ENSG00000134644	Proteomics	Functional MTI (Weak)	18668040	validated
1129	mirtarbase	MIMAT0000063	hsa-let-7b-5p	PUM1	9698	ENSG00000134644	CLASH	Functional MTI (Weak)	23622248	validated
1130	mirtarbase	MIMAT0000063	hsa-let-7b-5p	ESPL1	9700	ENSG00000135476	PAR-CLIP		21572407	validated
1131	mirtarbase	MIMAT0000063	hsa-let-7b-5p	ESPL1	9700	ENSG00000135476	PAR-CLIP		23446348	validated
1132	mirtarbase	MIMAT0000063	hsa-let-7b-5p	ESPL1	9700	ENSG00000135476	PAR-CLIP	Functional MTI (Weak)	23446348	validated
1133	mirtarbase	MIMAT0000063	hsa-let-7b-5p	ESPL1	9700	ENSG00000135476	PAR-CLIP	Functional MTI (Weak)	21572407	validated
1134	mirtarbase	MIMAT0000063	hsa-let-7b-5p	SNX17	9784	ENSG00000115234	PAR-CLIP		22291592	validated
1135	mirtarbase	MIMAT0000063	hsa-let-7b-5p	SNX17	9784	ENSG00000115234	PAR-CLIP	Functional MTI (Weak)	22291592	validated
1136	mirtarbase	MIMAT0000063	hsa-let-7b-5p	SCRN1	9805	ENSG00000136193	Proteomics		18668040	validated
1137	mirtarbase	MIMAT0000063	hsa-let-7b-5p	SCRN1	9805	ENSG00000136193	Proteomics	Functional MTI (Weak)	18668040	validated
1138	mirtarbase	MIMAT0000063	hsa-let-7b-5p	RNF40	9810	ENSG00000103549	Proteomics		18668040	validated
1139	mirtarbase	MIMAT0000063	hsa-let-7b-5p	RNF40	9810	ENSG00000103549	Proteomics	Functional MTI (Weak)	18668040	validated
1140	mirtarbase	MIMAT0000063	hsa-let-7b-5p	EFCAB14	9813	ENSG00000159658	CLASH		23622248	validated
1141	mirtarbase	MIMAT0000063	hsa-let-7b-5p	EFCAB14	9813	ENSG00000159658	CLASH	Functional MTI (Weak)	23622248	validated
1142	mirtarbase	MIMAT0000063	hsa-let-7b-5p	TSC22D2	9819	ENSG00000196428	PAR-CLIP		23592263	validated
1143	mirtarbase	MIMAT0000063	hsa-let-7b-5p	TSC22D2	9819	ENSG00000196428	PAR-CLIP		24398324	validated
1144	mirtarbase	MIMAT0000063	hsa-let-7b-5p	TSC22D2	9819	ENSG00000196428	PAR-CLIP	Functional MTI (Weak)	23592263	validated
1145	mirtarbase	MIMAT0000063	hsa-let-7b-5p	TSC22D2	9819	ENSG00000196428	PAR-CLIP	Functional MTI (Weak)	24398324	validated
1146	mirtarbase	MIMAT0000063	hsa-let-7b-5p	AREL1	9870	ENSG00000119682	PAR-CLIP		23592263	validated
1147	mirtarbase	MIMAT0000063	hsa-let-7b-5p	AREL1	9870	ENSG00000119682	PAR-CLIP	Functional MTI (Weak)	23592263	validated
1148	mirtarbase	MIMAT0000063	hsa-let-7b-5p	ZC3H11A	9877	ENSG00000058673	Proteomics		18668040	validated
1149	mirtarbase	MIMAT0000063	hsa-let-7b-5p	ZC3H11A	9877	ENSG00000058673	Proteomics	Functional MTI (Weak)	18668040	validated
1150	mirtarbase	MIMAT0000063	hsa-let-7b-5p	SMG7	9887	ENSG00000116698	CLASH		23622248	validated
1151	mirtarbase	MIMAT0000063	hsa-let-7b-5p	SMG7	9887	ENSG00000116698	CLASH	Functional MTI (Weak)	23622248	validated
1152	mirtarbase	MIMAT0000063	hsa-let-7b-5p	UBAP2L	9898	ENSG00000143569	Proteomics//CLASH		23622248	validated
1153	mirtarbase	MIMAT0000063	hsa-let-7b-5p	UBAP2L	9898	ENSG00000143569	Proteomics//CLASH		18668040	validated
1154	mirtarbase	MIMAT0000063	hsa-let-7b-5p	UBAP2L	9898	ENSG00000143569	Proteomics	Functional MTI (Weak)	18668040	validated
1155	mirtarbase	MIMAT0000063	hsa-let-7b-5p	UBAP2L	9898	ENSG00000143569	CLASH	Functional MTI (Weak)	23622248	validated
1156	mirtarbase	MIMAT0000063	hsa-let-7b-5p	RBM19	9904	ENSG00000122965	pSILAC//Proteomics
1157	mirtarbase	MIMAT0000063	hsa-let-7b-5p	RBM19	9904	ENSG00000122965	pSILAC//Proteomics
1158	mirtarbase	MIMAT0000063	hsa-let-7b-5p	NCAPD2	9918	ENSG00000010292	CLASH		23622248	validated
1159	mirtarbase	MIMAT0000063	hsa-let-7b-5p	NCAPD2	9918	ENSG00000010292	CLASH	Functional MTI (Weak)	23622248	validated
1160	mirtarbase	MIMAT0000063	hsa-let-7b-5p	SEC16A	9919	ENSG00000148396	Proteomics		18668040	validated
1161	mirtarbase	MIMAT0000063	hsa-let-7b-5p	SEC16A	9919	ENSG00000148396	Proteomics	Functional MTI (Weak)	18668040	validated
1162	mirtarbase	MIMAT0000063	hsa-let-7b-5p	ZBTB5	9925	ENSG00000168795	PAR-CLIP		21572407	validated
1163	mirtarbase	MIMAT0000063	hsa-let-7b-5p	ZBTB5	9925	ENSG00000168795	PAR-CLIP		23592263	validated
1164	mirtarbase	MIMAT0000063	hsa-let-7b-5p	ZBTB5	9925	ENSG00000168795	PAR-CLIP		20371350	validated
1165	mirtarbase	MIMAT0000063	hsa-let-7b-5p	ZBTB5	9925	ENSG00000168795	PAR-CLIP		24398324	validated
1166	mirtarbase	MIMAT0000063	hsa-let-7b-5p	ZBTB5	9925	ENSG00000168795	PAR-CLIP	Functional MTI (Weak)	23592263	validated
1167	mirtarbase	MIMAT0000063	hsa-let-7b-5p	ZBTB5	9925	ENSG00000168795	PAR-CLIP	Functional MTI (Weak)	24398324	validated
1168	mirtarbase	MIMAT0000063	hsa-let-7b-5p	ZBTB5	9925	ENSG00000168795	PAR-CLIP	Functional MTI (Weak)	21572407	validated
1169	mirtarbase	MIMAT0000063	hsa-let-7b-5p	ZBTB5	9925	ENSG00000168795	PAR-CLIP	Functional MTI (Weak)	20371350	validated
1170	mirtarbase	MIMAT0000063	hsa-let-7b-5p	LPGAT1	9926	ENSG00000123684	Proteomics		18668040	validated
1171	mirtarbase	MIMAT0000063	hsa-let-7b-5p	LPGAT1	9926	ENSG00000123684	Proteomics	Functional MTI (Weak)	18668040	validated
1172	mirtarbase	MIMAT0000063	hsa-let-7b-5p	USP15	9958	ENSG00000135655	Proteomics		18668040	validated
1173	mirtarbase	MIMAT0000063	hsa-let-7b-5p	USP15	9958	ENSG00000135655	Proteomics	Functional MTI (Weak)	18668040	validated
1174	mirtarbase	MIMAT0000063	hsa-let-7b-5p	MED13	9969	ENSG00000108510	CLASH		23622248	validated
1175	mirtarbase	MIMAT0000063	hsa-let-7b-5p	MED13	9969	ENSG00000108510	CLASH	Functional MTI (Weak)	23622248	validated
1176	mirtarbase	MIMAT0000063	hsa-let-7b-5p	NUP153	9972	ENSG00000124789	CLASH		23622248	validated
1177	mirtarbase	MIMAT0000063	hsa-let-7b-5p	NUP153	9972	ENSG00000124789	CLASH	Functional MTI (Weak)	23622248	validated
1178	mirtarbase	MIMAT0000063	hsa-let-7b-5p	HNRNPDL	9987	ENSG00000152795	qRT-PCR//Other		17942906	validated
1179	mirtarbase	MIMAT0000063	hsa-let-7b-5p	HNRNPDL	9987	ENSG00000152795	qRT-PCR	Functional MTI (Weak)	17942906	validated
1180	mirtarbase	MIMAT0000063	hsa-let-7b-5p	CHAF1A	10036	ENSG00000167670	Proteomics		18668040	validated
1181	mirtarbase	MIMAT0000063	hsa-let-7b-5p	CHAF1A	10036	ENSG00000167670	Proteomics	Functional MTI (Weak)	18668040	validated
1182	mirtarbase	MIMAT0000063	hsa-let-7b-5p	SCAMP3	10067	ENSG00000263290	qRT-PCR//Other		17942906	validated
1183	mirtarbase	MIMAT0000063	hsa-let-7b-5p	SCAMP3	10067	ENSG00000263290	qRT-PCR	Functional MTI (Weak)	17942906	validated
1184	mirtarbase	MIMAT0000063	hsa-let-7b-5p	HUWE1	10075	ENSG00000086758	CLASH		23622248	validated
1185	mirtarbase	MIMAT0000063	hsa-let-7b-5p	HUWE1	10075	ENSG00000086758	CLASH	Functional MTI (Weak)	23622248	validated
1186	mirtarbase	MIMAT0000063	hsa-let-7b-5p	TSPAN3	10099	ENSG00000140391	CLASH		23622248	validated
1187	mirtarbase	MIMAT0000063	hsa-let-7b-5p	TSPAN3	10099	ENSG00000140391	CLASH	Functional MTI (Weak)	23622248	validated
1188	mirtarbase	MIMAT0000063	hsa-let-7b-5p	NUBP2	10101	ENSG00000095906	Proteomics		18668040	validated
1189	mirtarbase	MIMAT0000063	hsa-let-7b-5p	NUBP2	10101	ENSG00000095906	Proteomics	Functional MTI (Weak)	18668040	validated
1190	mirtarbase	MIMAT0000063	hsa-let-7b-5p	RBM12	10137	ENSG00000244462	CLASH		23622248	validated
1191	mirtarbase	MIMAT0000063	hsa-let-7b-5p	RBM12	10137	ENSG00000244462	CLASH	Functional MTI (Weak)	23622248	validated
1192	mirtarbase	MIMAT0000063	hsa-let-7b-5p	FARP1	10160	ENSG00000152767	Microarray//Other		17699775	validated
1193	mirtarbase	MIMAT0000063	hsa-let-7b-5p	FARP1	10160	ENSG00000152767	Microarray	Functional MTI (Weak)	17699775	validated
1194	mirtarbase	MIMAT0000063	hsa-let-7b-5p	LPCAT3	10162	ENSG00000111684	Proteomics		18668040	validated
1195	mirtarbase	MIMAT0000063	hsa-let-7b-5p	LPCAT3	10162	ENSG00000111684	Proteomics	Functional MTI (Weak)	18668040	validated
1196	mirtarbase	MIMAT0000063	hsa-let-7b-5p	SLC25A13	10165	ENSG00000004864	pSILAC//Proteomics
1197	mirtarbase	MIMAT0000063	hsa-let-7b-5p	SLC25A13	10165	ENSG00000004864	pSILAC//Proteomics
1198	mirtarbase	MIMAT0000063	hsa-let-7b-5p	SLC25A13	10165	ENSG00000004864	pSILAC//Proteomics
1199	mirtarbase	MIMAT0000063	hsa-let-7b-5p	SLC25A13	10165	ENSG00000004864	CLASH	Functional MTI (Weak)	23622248	validated
1200	mirtarbase	MIMAT0000063	hsa-let-7b-5p	ALG3	10195	ENSG00000214160	pSILAC//Proteomics
1201	mirtarbase	MIMAT0000063	hsa-let-7b-5p	ALG3	10195	ENSG00000214160	pSILAC//Proteomics
1202	mirtarbase	MIMAT0000063	hsa-let-7b-5p	PSME3	10197	ENSG00000131467	Proteomics//CLASH		23622248	validated
1203	mirtarbase	MIMAT0000063	hsa-let-7b-5p	PSME3	10197	ENSG00000131467	Proteomics//CLASH		18668040	validated
1204	mirtarbase	MIMAT0000063	hsa-let-7b-5p	PSME3	10197	ENSG00000131467	Proteomics	Functional MTI (Weak)	18668040	validated
1205	mirtarbase	MIMAT0000063	hsa-let-7b-5p	PSME3	10197	ENSG00000131467	CLASH	Functional MTI (Weak)	23622248	validated
1206	mirtarbase	MIMAT0000063	hsa-let-7b-5p	NME6	10201	ENSG00000172113	Proteomics		18668040	validated
1207	mirtarbase	MIMAT0000063	hsa-let-7b-5p	NME6	10201	ENSG00000172113	Proteomics	Functional MTI (Weak)	18668040	validated
1208	mirtarbase	MIMAT0000063	hsa-let-7b-5p	GDF11	10220	ENSG00000135414	CLASH		23622248	validated
1209	mirtarbase	MIMAT0000063	hsa-let-7b-5p	GDF11	10220	ENSG00000135414	CLASH	Functional MTI (Weak)	23622248	validated
1210	mirtarbase	MIMAT0000063	hsa-let-7b-5p	ZNF443	10224	ENSG00000180855	HITS-CLIP		23313552	validated
1211	mirtarbase	MIMAT0000063	hsa-let-7b-5p	ZNF443	10224	ENSG00000180855	HITS-CLIP	Functional MTI (Weak)	23313552	validated
1212	mirtarbase	MIMAT0000063	hsa-let-7b-5p	DCAF7	10238	ENSG00000136485	CLASH		23622248	validated
1213	mirtarbase	MIMAT0000063	hsa-let-7b-5p	DCAF7	10238	ENSG00000136485	CLASH	Functional MTI (Weak)	23622248	validated
1214	mirtarbase	MIMAT0000063	hsa-let-7b-5p	CALCOCO2	10241	ENSG00000136436	pSILAC//Proteomics
1215	mirtarbase	MIMAT0000063	hsa-let-7b-5p	CALCOCO2	10241	ENSG00000136436	pSILAC//Proteomics
1216	mirtarbase	MIMAT0000063	hsa-let-7b-5p	AKAP8	10270	ENSG00000105127	pSILAC//Proteomics
1217	mirtarbase	MIMAT0000063	hsa-let-7b-5p	AKAP8	10270	ENSG00000105127	pSILAC//Proteomics
1218	mirtarbase	MIMAT0000063	hsa-let-7b-5p	AKAP8	10270	ENSG00000105127	pSILAC//Proteomics
1219	mirtarbase	MIMAT0000063	hsa-let-7b-5p	AKAP8	10270	ENSG00000105127	pSILAC//Proteomics
1220	mirtarbase	MIMAT0000063	hsa-let-7b-5p	AKAP8	10270	ENSG00000105127	PAR-CLIP	Functional MTI (Weak)	21572407	validated
1221	mirtarbase	MIMAT0000063	hsa-let-7b-5p	AKAP8	10270	ENSG00000105127	PAR-CLIP	Functional MTI (Weak)	20371350	validated
1222	mirtarbase	MIMAT0000063	hsa-let-7b-5p	SIGMAR1	10280	ENSG00000147955	Microarray//pSILAC//Other//Proteomics		17699775	validated
1223	mirtarbase	MIMAT0000063	hsa-let-7b-5p	SIGMAR1	10280	ENSG00000147955	Microarray//pSILAC//Other//Proteomics		18668040	validated
1224	mirtarbase	MIMAT0000063	hsa-let-7b-5p	SIGMAR1	10280	ENSG00000147955	Microarray	Functional MTI (Weak)	17699775	validated
1225	mirtarbase	MIMAT0000063	hsa-let-7b-5p	SIGMAR1	10280	ENSG00000147955	pSILAC//Proteomics	Functional MTI (Weak)	18668040	validated
1226	mirtarbase	MIMAT0000063	hsa-let-7b-5p	AKR1A1	10327	ENSG00000117448	Proteomics		18668040	validated
1227	mirtarbase	MIMAT0000063	hsa-let-7b-5p	AKR1A1	10327	ENSG00000117448	Proteomics	Functional MTI (Weak)	18668040	validated
1228	mirtarbase	MIMAT0000063	hsa-let-7b-5p	PCGF3	10336	ENSG00000185619	CLASH//PAR-CLIP		23446348	validated
1229	mirtarbase	MIMAT0000063	hsa-let-7b-5p	PCGF3	10336	ENSG00000185619	CLASH//PAR-CLIP		23622248	validated
1230	mirtarbase	MIMAT0000063	hsa-let-7b-5p	PCGF3	10336	ENSG00000185619	CLASH//PAR-CLIP		23592263	validated
1231	mirtarbase	MIMAT0000063	hsa-let-7b-5p	PCGF3	10336	ENSG00000185619	CLASH//PAR-CLIP		20371350	validated
1232	mirtarbase	MIMAT0000063	hsa-let-7b-5p	PCGF3	10336	ENSG00000185619	CLASH	Functional MTI (Weak)	23622248	validated
1233	mirtarbase	MIMAT0000063	hsa-let-7b-5p	PCGF3	10336	ENSG00000185619	PAR-CLIP	Functional MTI (Weak)	23592263	validated
1234	mirtarbase	MIMAT0000063	hsa-let-7b-5p	PCGF3	10336	ENSG00000185619	PAR-CLIP	Functional MTI (Weak)	23446348	validated
1235	mirtarbase	MIMAT0000063	hsa-let-7b-5p	PCGF3	10336	ENSG00000185619	PAR-CLIP	Functional MTI (Weak)	20371350	validated
1236	mirtarbase	MIMAT0000063	hsa-let-7b-5p	WARS2	10352	ENSG00000116874	Proteomics		18668040	validated
1237	mirtarbase	MIMAT0000063	hsa-let-7b-5p	WARS2	10352	ENSG00000116874	Proteomics	Functional MTI (Weak)	18668040	validated
1238	mirtarbase	MIMAT0000063	hsa-let-7b-5p	TUBA1B	10376	ENSG00000123416	CLASH		23622248	validated
1239	mirtarbase	MIMAT0000063	hsa-let-7b-5p	TUBA1B	10376	ENSG00000123416	CLASH	Functional MTI (Weak)	23622248	validated
1240	mirtarbase	MIMAT0000063	hsa-let-7b-5p	TUBB4A	10382	ENSG00000104833	PAR-CLIP	Functional MTI (Weak)	26701625	validated
1241	mirtarbase	MIMAT0000063	hsa-let-7b-5p	SCML2	10389	ENSG00000102098	CLASH		23622248	validated
1242	mirtarbase	MIMAT0000063	hsa-let-7b-5p	SCML2	10389	ENSG00000102098	CLASH	Functional MTI (Weak)	23622248	validated
1243	mirtarbase	MIMAT0000063	hsa-let-7b-5p	NDRG1	10397	ENSG00000104419	CLASH		23622248	validated
1244	mirtarbase	MIMAT0000063	hsa-let-7b-5p	NDRG1	10397	ENSG00000104419	CLASH	Functional MTI (Weak)	23622248	validated
1245	mirtarbase	MIMAT0000063	hsa-let-7b-5p	NSA2	10412	ENSG00000164346	Proteomics		18668040	validated
1246	mirtarbase	MIMAT0000063	hsa-let-7b-5p	NSA2	10412	ENSG00000164346	Proteomics	Functional MTI (Weak)	18668040	validated
1247	mirtarbase	MIMAT0000063	hsa-let-7b-5p	CD2BP2	10421	ENSG00000169217	CLASH		23622248	validated
1248	mirtarbase	MIMAT0000063	hsa-let-7b-5p	CD2BP2	10421	ENSG00000169217	CLASH	Functional MTI (Weak)	23622248	validated
1249	mirtarbase	MIMAT0000063	hsa-let-7b-5p	CDIPT	10423	ENSG00000103502	pSILAC//Proteomics
1250	mirtarbase	MIMAT0000063	hsa-let-7b-5p	CDIPT	10423	ENSG00000103502	pSILAC//Proteomics
1251	mirtarbase	MIMAT0000063	hsa-let-7b-5p	TUBGCP3	10426	ENSG00000126216	CLASH		23622248	validated
1252	mirtarbase	MIMAT0000063	hsa-let-7b-5p	TUBGCP3	10426	ENSG00000126216	CLASH	Functional MTI (Weak)	23622248	validated
1253	mirtarbase	MIMAT0000063	hsa-let-7b-5p	ZER1	10444	ENSG00000160445	CLASH		23622248	validated
1254	mirtarbase	MIMAT0000063	hsa-let-7b-5p	ZER1	10444	ENSG00000160445	CLASH	Functional MTI (Weak)	23622248	validated
1255	mirtarbase	MIMAT0000063	hsa-let-7b-5p	SEC23B	10483	ENSG00000101310	Proteomics		18668040	validated
1256	mirtarbase	MIMAT0000063	hsa-let-7b-5p	SEC23B	10483	ENSG00000101310	Proteomics	Functional MTI (Weak)	18668040	validated
1257	mirtarbase	MIMAT0000063	hsa-let-7b-5p	LRRC41	10489	ENSG00000132128	CLASH		23622248	validated
1258	mirtarbase	MIMAT0000063	hsa-let-7b-5p	LRRC41	10489	ENSG00000132128	CLASH	Functional MTI (Weak)	23622248	validated
1259	mirtarbase	MIMAT0000063	hsa-let-7b-5p	UNC13B	10497	ENSG00000198722	CLASH		23622248	validated
1260	mirtarbase	MIMAT0000063	hsa-let-7b-5p	UNC13B	10497	ENSG00000198722	CLASH	Functional MTI (Weak)	23622248	validated
1261	mirtarbase	MIMAT0000063	hsa-let-7b-5p	DDX17	10521	ENSG00000100201	CLASH		23622248	validated
1262	mirtarbase	MIMAT0000063	hsa-let-7b-5p	DDX17	10521	ENSG00000100201	CLASH	Functional MTI (Weak)	23622248	validated
1263	mirtarbase	MIMAT0000063	hsa-let-7b-5p	IPO8	10526	ENSG00000133704	Proteomics		18668040	validated
1264	mirtarbase	MIMAT0000063	hsa-let-7b-5p	IPO8	10526	ENSG00000133704	Proteomics	Functional MTI (Weak)	18668040	validated
1265	mirtarbase	MIMAT0000063	hsa-let-7b-5p	IPO7	10527	ENSG00000205339	CLASH		23622248	validated
1266	mirtarbase	MIMAT0000063	hsa-let-7b-5p	IPO7	10527	ENSG00000205339	CLASH	Functional MTI (Weak)	23622248	validated
1267	mirtarbase	MIMAT0000063	hsa-let-7b-5p	RPP38	10557	ENSG00000152464	pSILAC//Proteomics
1268	mirtarbase	MIMAT0000063	hsa-let-7b-5p	RPP38	10557	ENSG00000152464	pSILAC//Proteomics
1269	mirtarbase	MIMAT0000063	hsa-let-7b-5p	PDLIM5	10611	ENSG00000163110	PAR-CLIP	Functional MTI (Weak)	26701625	validated
1270	mirtarbase	MIMAT0000063	hsa-let-7b-5p	IGF2BP3	10643	ENSG00000136231	Proteomics//PAR-CLIP		21572407	validated
1271	mirtarbase	MIMAT0000063	hsa-let-7b-5p	IGF2BP3	10643	ENSG00000136231	Proteomics//PAR-CLIP		18668040	validated
1272	mirtarbase	MIMAT0000063	hsa-let-7b-5p	IGF2BP3	10643	ENSG00000136231	Proteomics//PAR-CLIP		20371350	validated
1273	mirtarbase	MIMAT0000063	hsa-let-7b-5p	IGF2BP3	10643	ENSG00000136231	Proteomics	Functional MTI (Weak)	18668040	validated
1274	mirtarbase	MIMAT0000063	hsa-let-7b-5p	IGF2BP3	10643	ENSG00000136231	PAR-CLIP	Functional MTI (Weak)	21572407	validated
1275	mirtarbase	MIMAT0000063	hsa-let-7b-5p	IGF2BP3	10643	ENSG00000136231	PAR-CLIP	Functional MTI (Weak)	20371350	validated
1276	mirtarbase	MIMAT0000063	hsa-let-7b-5p	IGF2BP2	10644	ENSG00000073792	pSILAC//Proteomics
1277	mirtarbase	MIMAT0000063	hsa-let-7b-5p	IGF2BP2	10644	ENSG00000073792	pSILAC//Proteomics
1278	mirtarbase	MIMAT0000063	hsa-let-7b-5p	IGF2BP2	10644	ENSG00000073792	Immunohistochemistry//Luciferase reporter assay//QRTPCR//Western blot	Functional MTI	23482325	validated
1279	mirtarbase	MIMAT0000063	hsa-let-7b-5p	IGF2BP2	10644	ENSG00000073792	pSILAC//Proteomics
1280	mirtarbase	MIMAT0000063	hsa-let-7b-5p	KIF1C	10749	ENSG00000129250	CLASH		23622248	validated
1281	mirtarbase	MIMAT0000063	hsa-let-7b-5p	KIF1C	10749	ENSG00000129250	CLASH	Functional MTI (Weak)	23622248	validated
1282	mirtarbase	MIMAT0000063	hsa-let-7b-5p	AHCYL1	10768	ENSG00000168710	CLASH		23622248	validated
1283	mirtarbase	MIMAT0000063	hsa-let-7b-5p	AHCYL1	10768	ENSG00000168710	CLASH	Functional MTI (Weak)	23622248	validated
1284	mirtarbase	MIMAT0000063	hsa-let-7b-5p	ARPP19	10776	ENSG00000128989	CLASH		23622248	validated
1285	mirtarbase	MIMAT0000063	hsa-let-7b-5p	ARPP19	10776	ENSG00000128989	CLASH	Functional MTI (Weak)	23622248	validated
1286	mirtarbase	MIMAT0000063	hsa-let-7b-5p	WDR4	10785	ENSG00000160193	Proteomics		18668040	validated
1287	mirtarbase	MIMAT0000063	hsa-let-7b-5p	WDR4	10785	ENSG00000160193	Proteomics	Functional MTI (Weak)	18668040	validated
1288	mirtarbase	MIMAT0000063	hsa-let-7b-5p	ZNF460	10794	ENSG00000197714	PAR-CLIP		21572407	validated
1289	mirtarbase	MIMAT0000063	hsa-let-7b-5p	ZNF460	10794	ENSG00000197714	PAR-CLIP		20371350	validated
1290	mirtarbase	MIMAT0000063	hsa-let-7b-5p	ZNF460	10794	ENSG00000197714	PAR-CLIP	Functional MTI (Weak)	21572407	validated
1291	mirtarbase	MIMAT0000063	hsa-let-7b-5p	ZNF460	10794	ENSG00000197714	PAR-CLIP	Functional MTI (Weak)	20371350	validated
1292	mirtarbase	MIMAT0000063	hsa-let-7b-5p	TUBGCP2	10844	ENSG00000130640	Proteomics		18668040	validated
1293	mirtarbase	MIMAT0000063	hsa-let-7b-5p	TUBGCP2	10844	ENSG00000130640	Proteomics	Functional MTI (Weak)	18668040	validated
1294	mirtarbase	MIMAT0000063	hsa-let-7b-5p	CLPX	10845	ENSG00000166855	Proteomics		18668040	validated
1295	mirtarbase	MIMAT0000063	hsa-let-7b-5p	CLPX	10845	ENSG00000166855	Proteomics	Functional MTI (Weak)	18668040	validated
1296	mirtarbase	MIMAT0000063	hsa-let-7b-5p	PGRMC1	10857	ENSG00000101856	pSILAC//Proteomics
1297	mirtarbase	MIMAT0000063	hsa-let-7b-5p	PGRMC1	10857	ENSG00000101856	pSILAC//Proteomics
1298	mirtarbase	MIMAT0000063	hsa-let-7b-5p	PGRMC1	10857	ENSG00000101856	pSILAC//Proteomics
1299	mirtarbase	MIMAT0000063	hsa-let-7b-5p	PGRMC1	10857	ENSG00000101856	PAR-CLIP	Functional MTI (Weak)	21572407	validated
1300	mirtarbase	MIMAT0000063	hsa-let-7b-5p	WDR3	10885	ENSG00000065183	CLASH		23622248	validated
1301	mirtarbase	MIMAT0000063	hsa-let-7b-5p	WDR3	10885	ENSG00000065183	CLASH	Functional MTI (Weak)	23622248	validated
1302	mirtarbase	MIMAT0000063	hsa-let-7b-5p	RAB10	10890	ENSG00000084733	CLASH		23622248	validated
1303	mirtarbase	MIMAT0000063	hsa-let-7b-5p	RAB10	10890	ENSG00000084733	CLASH	Functional MTI (Weak)	23622248	validated
1304	mirtarbase	MIMAT0000063	hsa-let-7b-5p	PPARGC1A	10891	ENSG00000109819	CLASH		23622248	validated
1305	mirtarbase	MIMAT0000063	hsa-let-7b-5p	PPARGC1A	10891	ENSG00000109819	CLASH	Functional MTI (Weak)	23622248	validated
1306	mirtarbase	MIMAT0000063	hsa-let-7b-5p	PAPOLA	10914	ENSG00000090060	CLASH		23622248	validated
1307	mirtarbase	MIMAT0000063	hsa-let-7b-5p	PAPOLA	10914	ENSG00000090060	CLASH	Functional MTI (Weak)	23622248	validated
1308	mirtarbase	MIMAT0000063	hsa-let-7b-5p	POP1	10940	ENSG00000104356	Proteomics		18668040	validated
1309	mirtarbase	MIMAT0000063	hsa-let-7b-5p	POP1	10940	ENSG00000104356	Proteomics	Functional MTI (Weak)	18668040	validated
1310	mirtarbase	MIMAT0000063	hsa-let-7b-5p	KDELR1	10945	ENSG00000105438	CLASH		23622248	validated
1311	mirtarbase	MIMAT0000063	hsa-let-7b-5p	KDELR1	10945	ENSG00000105438	CLASH	Functional MTI (Weak)	23622248	validated
1312	mirtarbase	MIMAT0000063	hsa-let-7b-5p	LMAN2	10960	ENSG00000169223	CLASH		23622248	validated
1313	mirtarbase	MIMAT0000063	hsa-let-7b-5p	LMAN2	10960	ENSG00000169223	CLASH	Functional MTI (Weak)	23622248	validated
1314	mirtarbase	MIMAT0000063	hsa-let-7b-5p	STIP1	10963	ENSG00000168439	CLASH		23622248	validated
1315	mirtarbase	MIMAT0000063	hsa-let-7b-5p	STIP1	10963	ENSG00000168439	CLASH	Functional MTI (Weak)	23622248	validated
1316	mirtarbase	MIMAT0000063	hsa-let-7b-5p	ASCC3	10973	ENSG00000112249	Proteomics		18668040	validated
1317	mirtarbase	MIMAT0000063	hsa-let-7b-5p	ASCC3	10973	ENSG00000112249	Proteomics	Functional MTI (Weak)	18668040	validated
1318	mirtarbase	MIMAT0000063	hsa-let-7b-5p	SLC27A2	11001	ENSG00000140284	Proteomics		18668040	validated
1319	mirtarbase	MIMAT0000063	hsa-let-7b-5p	SLC27A2	11001	ENSG00000140284	Proteomics	Functional MTI (Weak)	18668040	validated
1320	mirtarbase	MIMAT0000063	hsa-let-7b-5p	ADRM1	11047	ENSG00000130706	CLASH		23622248	validated
1321	mirtarbase	MIMAT0000063	hsa-let-7b-5p	ADRM1	11047	ENSG00000130706	CLASH	Functional MTI (Weak)	23622248	validated
1322	mirtarbase	MIMAT0000063	hsa-let-7b-5p	HNRNPUL1	11100	ENSG00000105323	CLASH		23622248	validated
1323	mirtarbase	MIMAT0000063	hsa-let-7b-5p	HNRNPUL1	11100	ENSG00000105323	CLASH	Functional MTI (Weak)	23622248	validated
1324	mirtarbase	MIMAT0000063	hsa-let-7b-5p	ATE1	11101	ENSG00000107669	CLASH		23622248	validated
1325	mirtarbase	MIMAT0000063	hsa-let-7b-5p	ATE1	11101	ENSG00000107669	CLASH	Functional MTI (Weak)	23622248	validated
1326	mirtarbase	MIMAT0000063	hsa-let-7b-5p	PRDM4	11108	ENSG00000110851	CLASH		23622248	validated
1327	mirtarbase	MIMAT0000063	hsa-let-7b-5p	PRDM4	11108	ENSG00000110851	CLASH	Functional MTI (Weak)	23622248	validated
1328	mirtarbase	MIMAT0000063	hsa-let-7b-5p	LSM6	11157	ENSG00000164167	Proteomics		18668040	validated
1329	mirtarbase	MIMAT0000063	hsa-let-7b-5p	LSM6	11157	ENSG00000164167	Proteomics	Functional MTI (Weak)	18668040	validated
1330	mirtarbase	MIMAT0000063	hsa-let-7b-5p	FSTL1	11167	ENSG00000163430	CLASH		23622248	validated
1331	mirtarbase	MIMAT0000063	hsa-let-7b-5p	FSTL1	11167	ENSG00000163430	CLASH	Functional MTI (Weak)	23622248	validated
1332	mirtarbase	MIMAT0000063	hsa-let-7b-5p	SUPT16H	11198	ENSG00000092201	CLASH		23622248	validated
1333	mirtarbase	MIMAT0000063	hsa-let-7b-5p	SUPT16H	11198	ENSG00000092201	CLASH	Functional MTI (Weak)	23622248	validated
1334	mirtarbase	MIMAT0000063	hsa-let-7b-5p	PDCD10	11235	ENSG00000114209	Proteomics		18668040	validated
1335	mirtarbase	MIMAT0000063	hsa-let-7b-5p	PDCD10	11235	ENSG00000114209	Proteomics	Functional MTI (Weak)	18668040	validated
1336	mirtarbase	MIMAT0000063	hsa-let-7b-5p	PMF1	11243	ENSG00000160783	Proteomics		18668040	validated
1337	mirtarbase	MIMAT0000063	hsa-let-7b-5p	PMF1	11243	ENSG00000160783	Proteomics	Functional MTI (Weak)	18668040	validated
1338	mirtarbase	MIMAT0000063	hsa-let-7b-5p	DUSP12	11266	ENSG00000081721	pSILAC//Proteomics
1339	mirtarbase	MIMAT0000063	hsa-let-7b-5p	DUSP12	11266	ENSG00000081721	pSILAC//Proteomics
1340	mirtarbase	MIMAT0000063	hsa-let-7b-5p	ATXN2L	11273	ENSG00000168488	CLASH		23622248	validated
1341	mirtarbase	MIMAT0000063	hsa-let-7b-5p	ATXN2L	11273	ENSG00000168488	CLASH	Functional MTI (Weak)	23622248	validated
1342	mirtarbase	MIMAT0000063	hsa-let-7b-5p	STK38	11329	ENSG00000112079	CLASH		23622248	validated
1343	mirtarbase	MIMAT0000063	hsa-let-7b-5p	STK38	11329	ENSG00000112079	CLASH	Functional MTI (Weak)	23622248	validated
1344	mirtarbase	MIMAT0000063	hsa-let-7b-5p	COPG1	22820	ENSG00000181789	Proteomics		18668040	validated
1345	mirtarbase	MIMAT0000063	hsa-let-7b-5p	COPG1	22820	ENSG00000181789	Proteomics	Functional MTI (Weak)	18668040	validated
1346	mirtarbase	MIMAT0000063	hsa-let-7b-5p	DNAJC8	22826	ENSG00000126698	CLASH		23622248	validated
1347	mirtarbase	MIMAT0000063	hsa-let-7b-5p	DNAJC8	22826	ENSG00000126698	CLASH	Functional MTI (Weak)	23622248	validated
1348	mirtarbase	MIMAT0000063	hsa-let-7b-5p	ZNF652	22834	ENSG00000198740	CLASH		23622248	validated
1349	mirtarbase	MIMAT0000063	hsa-let-7b-5p	ZNF652	22834	ENSG00000198740	CLASH	Functional MTI (Weak)	23622248	validated
1350	mirtarbase	MIMAT0000063	hsa-let-7b-5p	RNF44	22838	ENSG00000146083	PAR-CLIP		27292025	validated
1351	mirtarbase	MIMAT0000063	hsa-let-7b-5p	RNF44	22838	ENSG00000146083	PAR-CLIP		24398324	validated
1352	mirtarbase	MIMAT0000063	hsa-let-7b-5p	RNF44	22838	ENSG00000146083	PAR-CLIP		20371350	validated
1353	mirtarbase	MIMAT0000063	hsa-let-7b-5p	RNF44	22838	ENSG00000146083	PAR-CLIP	Functional MTI (Weak)	24398324	validated
1354	mirtarbase	MIMAT0000063	hsa-let-7b-5p	RNF44	22838	ENSG00000146083	PAR-CLIP	Functional MTI (Weak)	20371350	validated
1355	mirtarbase	MIMAT0000063	hsa-let-7b-5p	RNF44	22838	ENSG00000146083	PAR-CLIP	Functional MTI (Weak)	27292025	validated
1356	mirtarbase	MIMAT0000063	hsa-let-7b-5p	CPEB3	22849	ENSG00000107864	Luciferase reporter assay//Microarray//qRT-PCR		22995917	validated
1357	mirtarbase	MIMAT0000063	hsa-let-7b-5p	CPEB3	22849	ENSG00000107864	Luciferase reporter assay//Microarray//qRT-PCR	Functional MTI	22995917	validated
1358	mirtarbase	MIMAT0000063	hsa-let-7b-5p	FNDC3A	22862	ENSG00000102531	pSILAC//Proteomics
1359	mirtarbase	MIMAT0000063	hsa-let-7b-5p	FNDC3A	22862	ENSG00000102531	pSILAC//Proteomics
1360	mirtarbase	MIMAT0000063	hsa-let-7b-5p	FNDC3A	22862	ENSG00000102531	pSILAC//Proteomics
1361	mirtarbase	MIMAT0000063	hsa-let-7b-5p	FNDC3A	22862	ENSG00000102531	PAR-CLIP	Functional MTI (Weak)	23592263	validated
1362	mirtarbase	MIMAT0000063	hsa-let-7b-5p	DZIP1	22873	ENSG00000134874	Microarray//Other		17699775	validated
1363	mirtarbase	MIMAT0000063	hsa-let-7b-5p	DZIP1	22873	ENSG00000134874	Microarray	Functional MTI (Weak)	17699775	validated
1364	mirtarbase	MIMAT0000063	hsa-let-7b-5p	BAHD1	22893	ENSG00000140320	CLASH		23622248	validated
1365	mirtarbase	MIMAT0000063	hsa-let-7b-5p	BAHD1	22893	ENSG00000140320	CLASH	Functional MTI (Weak)	23622248	validated
1366	mirtarbase	MIMAT0000063	hsa-let-7b-5p	PDCD11	22984	ENSG00000148843	Proteomics//CLASH		18668040	validated
1367	mirtarbase	MIMAT0000063	hsa-let-7b-5p	PDCD11	22984	ENSG00000148843	Proteomics//CLASH		23622248	validated
1368	mirtarbase	MIMAT0000063	hsa-let-7b-5p	PDCD11	22984	ENSG00000148843	Proteomics	Functional MTI (Weak)	18668040	validated
1369	mirtarbase	MIMAT0000063	hsa-let-7b-5p	PDCD11	22984	ENSG00000148843	CLASH	Functional MTI (Weak)	23622248	validated
1370	mirtarbase	MIMAT0000063	hsa-let-7b-5p	RBM34	23029	ENSG00000188739	Proteomics		18668040	validated
1371	mirtarbase	MIMAT0000063	hsa-let-7b-5p	RBM34	23029	ENSG00000188739	Proteomics	Functional MTI (Weak)	18668040	validated
1372	mirtarbase	MIMAT0000063	hsa-let-7b-5p	XPO7	23039	ENSG00000130227	Proteomics		18668040	validated
1373	mirtarbase	MIMAT0000063	hsa-let-7b-5p	XPO7	23039	ENSG00000130227	Proteomics	Functional MTI (Weak)	18668040	validated
1374	mirtarbase	MIMAT0000063	hsa-let-7b-5p	SMG1	23049	ENSG00000157106	CLASH		23622248	validated
1375	mirtarbase	MIMAT0000063	hsa-let-7b-5p	SMG1	23049	ENSG00000157106	CLASH	Functional MTI (Weak)	23622248	validated
1376	mirtarbase	MIMAT0000063	hsa-let-7b-5p	ZNF609	23060	ENSG00000180357	PAR-CLIP	Functional MTI (Weak)	26701625	validated
1377	mirtarbase	MIMAT0000063	hsa-let-7b-5p	RRP1B	23076	ENSG00000160208	pSILAC//Other//Proteomics		18668040	validated
1378	mirtarbase	MIMAT0000063	hsa-let-7b-5p	RRP1B	23076	ENSG00000160208	pSILAC//Proteomics	Functional MTI (Weak)	18668040	validated
1379	mirtarbase	MIMAT0000063	hsa-let-7b-5p	VWA8	23078	ENSG00000102763	Proteomics		18668040	validated
1380	mirtarbase	MIMAT0000063	hsa-let-7b-5p	VWA8	23078	ENSG00000102763	Proteomics	Functional MTI (Weak)	18668040	validated
1381	mirtarbase	MIMAT0000063	hsa-let-7b-5p	PPRC1	23082	ENSG00000148840	CLASH		23622248	validated
1382	mirtarbase	MIMAT0000063	hsa-let-7b-5p	PPRC1	23082	ENSG00000148840	CLASH	Functional MTI (Weak)	23622248	validated
1383	mirtarbase	MIMAT0000063	hsa-let-7b-5p	ERC1	23085	ENSG00000082805	pSILAC//Proteomics
1384	mirtarbase	MIMAT0000063	hsa-let-7b-5p	ERC1	23085	ENSG00000082805	pSILAC//Proteomics
1385	mirtarbase	MIMAT0000063	hsa-let-7b-5p	TNRC6B	23112	ENSG00000100354	CLASH		23622248	validated
1386	mirtarbase	MIMAT0000063	hsa-let-7b-5p	TNRC6B	23112	ENSG00000100354	CLASH	Functional MTI (Weak)	23622248	validated
1387	mirtarbase	MIMAT0000063	hsa-let-7b-5p	TAB2	23118	ENSG00000055208	Microarray//Other//CLASH		17699775	validated
1388	mirtarbase	MIMAT0000063	hsa-let-7b-5p	TAB2	23118	ENSG00000055208	Microarray//Other//CLASH		23622248	validated
1389	mirtarbase	MIMAT0000063	hsa-let-7b-5p	TAB2	23118	ENSG00000055208	Microarray	Functional MTI (Weak)	17699775	validated
1390	mirtarbase	MIMAT0000063	hsa-let-7b-5p	TAB2	23118	ENSG00000055208	CLASH	Functional MTI (Weak)	23622248	validated
1391	mirtarbase	MIMAT0000063	hsa-let-7b-5p	PLXND1	23129	ENSG00000004399	PAR-CLIP		23592263	validated
1392	mirtarbase	MIMAT0000063	hsa-let-7b-5p	PLXND1	23129	ENSG00000004399	PAR-CLIP	Functional MTI (Weak)	23592263	validated
1393	mirtarbase	MIMAT0000063	hsa-let-7b-5p	GGA3	23163	ENSG00000125447	PAR-CLIP		24398324	validated
1394	mirtarbase	MIMAT0000063	hsa-let-7b-5p	GGA3	23163	ENSG00000125447	PAR-CLIP	Functional MTI (Weak)	24398324	validated
1395	mirtarbase	MIMAT0000063	hsa-let-7b-5p	TTLL12	23170	ENSG00000100304	Proteomics		18668040	validated
1396	mirtarbase	MIMAT0000063	hsa-let-7b-5p	TTLL12	23170	ENSG00000100304	Proteomics	Functional MTI (Weak)	18668040	validated
1397	mirtarbase	MIMAT0000063	hsa-let-7b-5p	ATG4B	23192	ENSG00000168397	Proteomics		18668040	validated
1398	mirtarbase	MIMAT0000063	hsa-let-7b-5p	ATG4B	23192	ENSG00000168397	Proteomics	Functional MTI (Weak)	18668040	validated
1399	mirtarbase	MIMAT0000063	hsa-let-7b-5p	PMPCA	23203	ENSG00000165688	PAR-CLIP		21572407	validated
1400	mirtarbase	MIMAT0000063	hsa-let-7b-5p	PMPCA	23203	ENSG00000165688	PAR-CLIP		20371350	validated
1401	mirtarbase	MIMAT0000063	hsa-let-7b-5p	PMPCA	23203	ENSG00000165688	PAR-CLIP	Functional MTI (Weak)	21572407	validated
1402	mirtarbase	MIMAT0000063	hsa-let-7b-5p	PMPCA	23203	ENSG00000165688	PAR-CLIP	Functional MTI (Weak)	20371350	validated
1403	mirtarbase	MIMAT0000063	hsa-let-7b-5p	ARL6IP1	23204	ENSG00000170540	CLASH		23622248	validated
1404	mirtarbase	MIMAT0000063	hsa-let-7b-5p	ARL6IP1	23204	ENSG00000170540	CLASH	Functional MTI (Weak)	23622248	validated
1405	mirtarbase	MIMAT0000063	hsa-let-7b-5p	SYNE2	23224	ENSG00000054654	CLASH		23622248	validated
1406	mirtarbase	MIMAT0000063	hsa-let-7b-5p	SYNE2	23224	ENSG00000054654	CLASH	Functional MTI (Weak)	23622248	validated
1407	mirtarbase	MIMAT0000063	hsa-let-7b-5p	DNMBP	23268	ENSG00000107554	CLASH		23622248	validated
1408	mirtarbase	MIMAT0000063	hsa-let-7b-5p	DNMBP	23268	ENSG00000107554	CLASH	Functional MTI (Weak)	23622248	validated
1409	mirtarbase	MIMAT0000063	hsa-let-7b-5p	CLUH	23277	ENSG00000132361	Proteomics//CLASH		23622248	validated
1410	mirtarbase	MIMAT0000063	hsa-let-7b-5p	CLUH	23277	ENSG00000132361	Proteomics//CLASH		18668040	validated
1411	mirtarbase	MIMAT0000063	hsa-let-7b-5p	CLUH	23277	ENSG00000132361	Proteomics	Functional MTI (Weak)	18668040	validated
1412	mirtarbase	MIMAT0000063	hsa-let-7b-5p	CLUH	23277	ENSG00000132361	CLASH	Functional MTI (Weak)	23622248	validated
1413	mirtarbase	MIMAT0000063	hsa-let-7b-5p	KIAA0930	23313	ENSG00000100364	PAR-CLIP		23592263	validated
1414	mirtarbase	MIMAT0000063	hsa-let-7b-5p	KIAA0930	23313	ENSG00000100364	PAR-CLIP	Functional MTI (Weak)	23592263	validated
1415	mirtarbase	MIMAT0000063	hsa-let-7b-5p	VPS39	23339	ENSG00000166887	pSILAC//Proteomics
1416	mirtarbase	MIMAT0000063	hsa-let-7b-5p	VPS39	23339	ENSG00000166887	pSILAC//Proteomics
1417	mirtarbase	MIMAT0000063	hsa-let-7b-5p	SYNE1	23345	ENSG00000131018	Proteomics		18668040	validated
1418	mirtarbase	MIMAT0000063	hsa-let-7b-5p	SYNE1	23345	ENSG00000131018	Proteomics	Functional MTI (Weak)	18668040	validated
1419	mirtarbase	MIMAT0000063	hsa-let-7b-5p	LARP1	23367	ENSG00000155506	CLASH		23622248	validated
1420	mirtarbase	MIMAT0000063	hsa-let-7b-5p	LARP1	23367	ENSG00000155506	CLASH	Functional MTI (Weak)	23622248	validated
1421	mirtarbase	MIMAT0000063	hsa-let-7b-5p	RRP8	23378	ENSG00000132275	pSILAC//Proteomics
1422	mirtarbase	MIMAT0000063	hsa-let-7b-5p	RRP8	23378	ENSG00000132275	pSILAC//Proteomics
1423	mirtarbase	MIMAT0000063	hsa-let-7b-5p	AHCYL2	23382	ENSG00000158467	PAR-CLIP		23592263	validated
1424	mirtarbase	MIMAT0000063	hsa-let-7b-5p	AHCYL2	23382	ENSG00000158467	PAR-CLIP	Functional MTI (Weak)	23592263	validated
1425	mirtarbase	MIMAT0000063	hsa-let-7b-5p	ADNP	23394	ENSG00000101126	CLASH		23622248	validated
1426	mirtarbase	MIMAT0000063	hsa-let-7b-5p	ADNP	23394	ENSG00000101126	CLASH	Functional MTI (Weak)	23622248	validated
1427	mirtarbase	MIMAT0000063	hsa-let-7b-5p	ABCB10	23456	ENSG00000135776	Proteomics		18668040	validated
1428	mirtarbase	MIMAT0000063	hsa-let-7b-5p	ABCB10	23456	ENSG00000135776	Proteomics	Functional MTI (Weak)	18668040	validated
1429	mirtarbase	MIMAT0000063	hsa-let-7b-5p	CBX6	23466	ENSG00000183741	CLASH		23622248	validated
1430	mirtarbase	MIMAT0000063	hsa-let-7b-5p	CBX6	23466	ENSG00000183741	CLASH	Functional MTI (Weak)	23622248	validated
1431	mirtarbase	MIMAT0000063	hsa-let-7b-5p	CBX5	23468	ENSG00000094916	CLASH//PAR-CLIP		21572407	validated
1432	mirtarbase	MIMAT0000063	hsa-let-7b-5p	CBX5	23468	ENSG00000094916	CLASH//PAR-CLIP		23622248	validated
1433	mirtarbase	MIMAT0000063	hsa-let-7b-5p	CBX5	23468	ENSG00000094916	CLASH	Functional MTI (Weak)	23622248	validated
1434	mirtarbase	MIMAT0000063	hsa-let-7b-5p	CBX5	23468	ENSG00000094916	PAR-CLIP	Functional MTI (Weak)	21572407	validated
1435	mirtarbase	MIMAT0000063	hsa-let-7b-5p	RBFOX2	23543	ENSG00000100320	Proteomics//CLASH//PAR-CLIP		23622248	validated
1436	mirtarbase	MIMAT0000063	hsa-let-7b-5p	RBFOX2	23543	ENSG00000100320	Proteomics//CLASH//PAR-CLIP		21572407	validated
1437	mirtarbase	MIMAT0000063	hsa-let-7b-5p	RBFOX2	23543	ENSG00000100320	Proteomics//CLASH//PAR-CLIP		23446348	validated
1438	mirtarbase	MIMAT0000063	hsa-let-7b-5p	RBFOX2	23543	ENSG00000100320	Proteomics//CLASH//PAR-CLIP		22012620	validated
1439	mirtarbase	MIMAT0000063	hsa-let-7b-5p	RBFOX2	23543	ENSG00000100320	Proteomics//CLASH//PAR-CLIP		20371350	validated
1440	mirtarbase	MIMAT0000063	hsa-let-7b-5p	RBFOX2	23543	ENSG00000100320	Proteomics//CLASH//PAR-CLIP		18668040	validated
1441	mirtarbase	MIMAT0000063	hsa-let-7b-5p	RBFOX2	23543	ENSG00000100320	Proteomics//CLASH//PAR-CLIP		24398324	validated
1442	mirtarbase	MIMAT0000063	hsa-let-7b-5p	RBFOX2	23543	ENSG00000100320	Proteomics	Functional MTI (Weak)	18668040	validated
1443	mirtarbase	MIMAT0000063	hsa-let-7b-5p	RBFOX2	23543	ENSG00000100320	CLASH	Functional MTI (Weak)	23622248	validated
1444	mirtarbase	MIMAT0000063	hsa-let-7b-5p	RBFOX2	23543	ENSG00000100320	PAR-CLIP	Functional MTI (Weak)	24398324	validated
1445	mirtarbase	MIMAT0000063	hsa-let-7b-5p	RBFOX2	23543	ENSG00000100320	PAR-CLIP	Functional MTI (Weak)	23446348	validated
1446	mirtarbase	MIMAT0000063	hsa-let-7b-5p	RBFOX2	23543	ENSG00000100320	PAR-CLIP	Functional MTI (Weak)	22012620	validated
1447	mirtarbase	MIMAT0000063	hsa-let-7b-5p	RBFOX2	23543	ENSG00000100320	PAR-CLIP	Functional MTI (Weak)	21572407	validated
1448	mirtarbase	MIMAT0000063	hsa-let-7b-5p	RBFOX2	23543	ENSG00000100320	PAR-CLIP	Functional MTI (Weak)	20371350	validated
1449	mirtarbase	MIMAT0000063	hsa-let-7b-5p	CARHSP1	23589	ENSG00000153048	pSILAC//Proteomics
1450	mirtarbase	MIMAT0000063	hsa-let-7b-5p	CARHSP1	23589	ENSG00000153048	pSILAC//Proteomics
1451	mirtarbase	MIMAT0000063	hsa-let-7b-5p	MKRN2	23609	ENSG00000075975	Proteomics		18668040	validated
1452	mirtarbase	MIMAT0000063	hsa-let-7b-5p	MKRN2	23609	ENSG00000075975	Proteomics	Functional MTI (Weak)	18668040	validated
1453	mirtarbase	MIMAT0000063	hsa-let-7b-5p	KPNA6	23633	ENSG00000025800	CLASH		23622248	validated
1454	mirtarbase	MIMAT0000063	hsa-let-7b-5p	KPNA6	23633	ENSG00000025800	CLASH	Functional MTI (Weak)	23622248	validated
1455	mirtarbase	MIMAT0000063	hsa-let-7b-5p	PLD3	23646	ENSG00000105223	PAR-CLIP	Functional MTI (Weak)	26701625	validated
1456	mirtarbase	MIMAT0000063	hsa-let-7b-5p	ARFIP2	23647	ENSG00000132254	Proteomics		18668040	validated
1457	mirtarbase	MIMAT0000063	hsa-let-7b-5p	ARFIP2	23647	ENSG00000132254	Proteomics	Functional MTI (Weak)	18668040	validated
1458	mirtarbase	MIMAT0000063	hsa-let-7b-5p	PLXNB2	23654	ENSG00000196576	CLASH		23622248	validated
1459	mirtarbase	MIMAT0000063	hsa-let-7b-5p	PLXNB2	23654	ENSG00000196576	CLASH	Functional MTI (Weak)	23622248	validated
1460	mirtarbase	MIMAT0000063	hsa-let-7b-5p	RAB38	23682	ENSG00000123892	Proteomics		18668040	validated
1461	mirtarbase	MIMAT0000063	hsa-let-7b-5p	RAB38	23682	ENSG00000123892	Proteomics	Functional MTI (Weak)	18668040	validated
1462	mirtarbase	MIMAT0000063	hsa-let-7b-5p	IFIT5	24138	ENSG00000152778	pSILAC//Proteomics
1463	mirtarbase	MIMAT0000063	hsa-let-7b-5p	IFIT5	24138	ENSG00000152778	pSILAC//Proteomics
1464	mirtarbase	MIMAT0000063	hsa-let-7b-5p	RAB3GAP2	25782	ENSG00000118873	Proteomics		18668040	validated
1465	mirtarbase	MIMAT0000063	hsa-let-7b-5p	RAB3GAP2	25782	ENSG00000118873	Proteomics	Functional MTI (Weak)	18668040	validated
1466	mirtarbase	MIMAT0000063	hsa-let-7b-5p	NIPBL	25836	ENSG00000164190	Proteomics		18668040	validated
1467	mirtarbase	MIMAT0000063	hsa-let-7b-5p	NIPBL	25836	ENSG00000164190	Proteomics	Functional MTI (Weak)	18668040	validated
1468	mirtarbase	MIMAT0000063	hsa-let-7b-5p	POLR1A	25885	ENSG00000068654	Proteomics		18668040	validated
1469	mirtarbase	MIMAT0000063	hsa-let-7b-5p	POLR1A	25885	ENSG00000068654	Proteomics	Functional MTI (Weak)	18668040	validated
1470	mirtarbase	MIMAT0000063	hsa-let-7b-5p	INTS7	25896	ENSG00000143493	Proteomics//HITS-CLIP		18668040	validated
1471	mirtarbase	MIMAT0000063	hsa-let-7b-5p	INTS7	25896	ENSG00000143493	Proteomics//HITS-CLIP		23706177	validated
1472	mirtarbase	MIMAT0000063	hsa-let-7b-5p	INTS7	25896	ENSG00000143493	Proteomics	Functional MTI (Weak)	18668040	validated
1473	mirtarbase	MIMAT0000063	hsa-let-7b-5p	INTS7	25896	ENSG00000143493	HITS-CLIP	Functional MTI (Weak)	23706177	validated
1474	mirtarbase	MIMAT0000063	hsa-let-7b-5p	AHCTF1	25909	ENSG00000153207	Proteomics		18668040	validated
1475	mirtarbase	MIMAT0000063	hsa-let-7b-5p	AHCTF1	25909	ENSG00000153207	Proteomics	Functional MTI (Weak)	18668040	validated
1476	mirtarbase	MIMAT0000063	hsa-let-7b-5p	GEMIN5	25929	ENSG00000082516	Proteomics		18668040	validated
1477	mirtarbase	MIMAT0000063	hsa-let-7b-5p	GEMIN5	25929	ENSG00000082516	Proteomics	Functional MTI (Weak)	18668040	validated
1478	mirtarbase	MIMAT0000063	hsa-let-7b-5p	MMACHC	25974	ENSG00000132763	CLASH		23622248	validated
1479	mirtarbase	MIMAT0000063	hsa-let-7b-5p	MMACHC	25974	ENSG00000132763	CLASH	Functional MTI (Weak)	23622248	validated
1480	mirtarbase	MIMAT0000063	hsa-let-7b-5p	RPAP1	26015	ENSG00000103932	CLASH		23622248	validated
1481	mirtarbase	MIMAT0000063	hsa-let-7b-5p	RPAP1	26015	ENSG00000103932	CLASH	Functional MTI (Weak)	23622248	validated
1482	mirtarbase	MIMAT0000063	hsa-let-7b-5p	LRIG1	26018	ENSG00000144749	Luciferase reporter assay//Microarray//qRT-PCR		22995917	validated
1483	mirtarbase	MIMAT0000063	hsa-let-7b-5p	LRIG1	26018	ENSG00000144749	Luciferase reporter assay//Microarray//qRT-PCR	Non-Functional MTI	22995917	validated
1484	mirtarbase	MIMAT0000063	hsa-let-7b-5p	PTCD1	26024	ENSG00000106246	Proteomics		18668040	validated
1485	mirtarbase	MIMAT0000063	hsa-let-7b-5p	PTCD1	26024	ENSG00000106246	Proteomics	Functional MTI (Weak)	18668040	validated
1486	mirtarbase	MIMAT0000063	hsa-let-7b-5p	IPCEF1	26034	ENSG00000074706	CLASH		23622248	validated
1487	mirtarbase	MIMAT0000063	hsa-let-7b-5p	IPCEF1	26034	ENSG00000074706	CLASH	Functional MTI (Weak)	23622248	validated
1488	mirtarbase	MIMAT0000063	hsa-let-7b-5p	DNM3	26052	ENSG00000197959	Proteomics		18668040	validated
1489	mirtarbase	MIMAT0000063	hsa-let-7b-5p	DNM3	26052	ENSG00000197959	Proteomics	Functional MTI (Weak)	18668040	validated
1490	mirtarbase	MIMAT0000063	hsa-let-7b-5p	ANKRD17	26057	ENSG00000132466	CLASH		23622248	validated
1491	mirtarbase	MIMAT0000063	hsa-let-7b-5p	ANKRD17	26057	ENSG00000132466	CLASH	Functional MTI (Weak)	23622248	validated
1492	mirtarbase	MIMAT0000063	hsa-let-7b-5p	APPL1	26060	ENSG00000157500	CLASH		23622248	validated
1493	mirtarbase	MIMAT0000063	hsa-let-7b-5p	APPL1	26060	ENSG00000157500	CLASH	Functional MTI (Weak)	23622248	validated
1494	mirtarbase	MIMAT0000063	hsa-let-7b-5p	CHTOP	26097	ENSG00000160679	HITS-CLIP		23313552	validated
1495	mirtarbase	MIMAT0000063	hsa-let-7b-5p	CHTOP	26097	ENSG00000160679	HITS-CLIP	Functional MTI (Weak)	23313552	validated
1496	mirtarbase	MIMAT0000063	hsa-let-7b-5p	GAPVD1	26130	ENSG00000165219	Proteomics		18668040	validated
1497	mirtarbase	MIMAT0000063	hsa-let-7b-5p	GAPVD1	26130	ENSG00000165219	Proteomics	Functional MTI (Weak)	18668040	validated
1498	mirtarbase	MIMAT0000063	hsa-let-7b-5p	TES	26136	ENSG00000135269	Proteomics		18668040	validated
1499	mirtarbase	MIMAT0000063	hsa-let-7b-5p	TES	26136	ENSG00000135269	Proteomics	Functional MTI (Weak)	18668040	validated
1500	mirtarbase	MIMAT0000063	hsa-let-7b-5p	FBXW2	26190	ENSG00000119402	CLASH//PAR-CLIP		23446348	validated
1501	mirtarbase	MIMAT0000063	hsa-let-7b-5p	FBXW2	26190	ENSG00000119402	CLASH//PAR-CLIP		23622248	validated
1502	mirtarbase	MIMAT0000063	hsa-let-7b-5p	FBXW2	26190	ENSG00000119402	CLASH//PAR-CLIP		20371350	validated
1503	mirtarbase	MIMAT0000063	hsa-let-7b-5p	FBXW2	26190	ENSG00000119402	CLASH	Functional MTI (Weak)	23622248	validated
1504	mirtarbase	MIMAT0000063	hsa-let-7b-5p	FBXW2	26190	ENSG00000119402	PAR-CLIP	Functional MTI (Weak)	23446348	validated
1505	mirtarbase	MIMAT0000063	hsa-let-7b-5p	FBXW2	26190	ENSG00000119402	PAR-CLIP	Functional MTI (Weak)	20371350	validated
1506	mirtarbase	MIMAT0000063	hsa-let-7b-5p	MYCBP	26292	ENSG00000214114	Proteomics		18668040	validated
1507	mirtarbase	MIMAT0000063	hsa-let-7b-5p	MYCBP	26292	ENSG00000214114	Proteomics	Functional MTI (Weak)	18668040	validated
1508	mirtarbase	MIMAT0000063	hsa-let-7b-5p	CNNM3	26505	ENSG00000168763	CLASH		23622248	validated
1509	mirtarbase	MIMAT0000063	hsa-let-7b-5p	CNNM3	26505	ENSG00000168763	CLASH	Functional MTI (Weak)	23622248	validated
1510	mirtarbase	MIMAT0000063	hsa-let-7b-5p	TIMM9	26520	ENSG00000100575	Proteomics		18668040	validated
1511	mirtarbase	MIMAT0000063	hsa-let-7b-5p	TIMM9	26520	ENSG00000100575	Proteomics	Functional MTI (Weak)	18668040	validated
1512	mirtarbase	MIMAT0000063	hsa-let-7b-5p	CKAP2	26586	ENSG00000136108	CLASH		23622248	validated
1513	mirtarbase	MIMAT0000063	hsa-let-7b-5p	CKAP2	26586	ENSG00000136108	CLASH	Functional MTI (Weak)	23622248	validated
1514	mirtarbase	MIMAT0000063	hsa-let-7b-5p	RANBP6	26953	ENSG00000137040	Proteomics		18668040	validated
1515	mirtarbase	MIMAT0000063	hsa-let-7b-5p	RANBP6	26953	ENSG00000137040	Proteomics	Functional MTI (Weak)	18668040	validated
1516	mirtarbase	MIMAT0000063	hsa-let-7b-5p	AP3M1	26985	ENSG00000185009	CLASH		23622248	validated
1517	mirtarbase	MIMAT0000063	hsa-let-7b-5p	AP3M1	26985	ENSG00000185009	CLASH	Functional MTI (Weak)	23622248	validated
1518	mirtarbase	MIMAT0000063	hsa-let-7b-5p	PABPC1	26986	ENSG00000070756	CLASH		23622248	validated
1519	mirtarbase	MIMAT0000063	hsa-let-7b-5p	PABPC1	26986	ENSG00000070756	CLASH	Functional MTI (Weak)	23622248	validated
1520	mirtarbase	MIMAT0000063	hsa-let-7b-5p	TRUB2	26995	ENSG00000167112	Proteomics		18668040	validated
1521	mirtarbase	MIMAT0000063	hsa-let-7b-5p	TRUB2	26995	ENSG00000167112	Proteomics	Functional MTI (Weak)	18668040	validated
1522	mirtarbase	MIMAT0000063	hsa-let-7b-5p	NPTN	27020	ENSG00000156642	CLASH		23622248	validated
1523	mirtarbase	MIMAT0000063	hsa-let-7b-5p	NPTN	27020	ENSG00000156642	CLASH	Functional MTI (Weak)	23622248	validated
1524	mirtarbase	MIMAT0000063	hsa-let-7b-5p	EIF2AK1	27102	ENSG00000086232	CLASH		23622248	validated
1525	mirtarbase	MIMAT0000063	hsa-let-7b-5p	EIF2AK1	27102	ENSG00000086232	CLASH	Functional MTI (Weak)	23622248	validated
1526	mirtarbase	MIMAT0000063	hsa-let-7b-5p	AFF4	27125	ENSG00000072364	CLASH		23622248	validated
1527	mirtarbase	MIMAT0000063	hsa-let-7b-5p	AFF4	27125	ENSG00000072364	CLASH	Functional MTI (Weak)	23622248	validated
1528	mirtarbase	MIMAT0000063	hsa-let-7b-5p	PALD1	27143	ENSG00000107719	CLASH		23622248	validated
1529	mirtarbase	MIMAT0000063	hsa-let-7b-5p	PALD1	27143	ENSG00000107719	CLASH	Functional MTI (Weak)	23622248	validated
1530	mirtarbase	MIMAT0000063	hsa-let-7b-5p	BRPF3	27154	ENSG00000096070	CLASH		23622248	validated
1531	mirtarbase	MIMAT0000063	hsa-let-7b-5p	BRPF3	27154	ENSG00000096070	CLASH	Functional MTI (Weak)	23622248	validated
1532	mirtarbase	MIMAT0000063	hsa-let-7b-5p	DISC1	27185	ENSG00000162946	PAR-CLIP		27292025	validated
1533	mirtarbase	MIMAT0000063	hsa-let-7b-5p	DISC1	27185	ENSG00000162946	PAR-CLIP		26701625	validated
1534	mirtarbase	MIMAT0000063	hsa-let-7b-5p	DISC1	27185	ENSG00000162946	PAR-CLIP		23592263	validated
1535	mirtarbase	MIMAT0000063	hsa-let-7b-5p	DISC1	27185	ENSG00000162946	PAR-CLIP	Functional MTI (Weak)	23592263	validated
1536	mirtarbase	MIMAT0000063	hsa-let-7b-5p	DISC1	27185	ENSG00000162946	PAR-CLIP	Functional MTI (Weak)	26701625	validated
1537	mirtarbase	MIMAT0000063	hsa-let-7b-5p	DISC1	27185	ENSG00000162946	PAR-CLIP	Functional MTI (Weak)	27292025	validated
1538	mirtarbase	MIMAT0000063	hsa-let-7b-5p	CHMP2A	27243	ENSG00000130724	pSILAC//Proteomics
1539	mirtarbase	MIMAT0000063	hsa-let-7b-5p	CHMP2A	27243	ENSG00000130724	pSILAC//Proteomics
1540	mirtarbase	MIMAT0000063	hsa-let-7b-5p	NFU1	27247	ENSG00000169599	CLASH		23622248	validated
1541	mirtarbase	MIMAT0000063	hsa-let-7b-5p	NFU1	27247	ENSG00000169599	CLASH	Functional MTI (Weak)	23622248	validated
1542	mirtarbase	MIMAT0000063	hsa-let-7b-5p	RRP7A	27341	ENSG00000189306	Proteomics		18668040	validated
1543	mirtarbase	MIMAT0000063	hsa-let-7b-5p	RRP7A	27341	ENSG00000189306	Proteomics	Functional MTI (Weak)	18668040	validated
1544	mirtarbase	MIMAT0000063	hsa-let-7b-5p	MCAT	27349	ENSG00000100294	Proteomics		18668040	validated
1545	mirtarbase	MIMAT0000063	hsa-let-7b-5p	MCAT	27349	ENSG00000100294	Proteomics	Functional MTI (Weak)	18668040	validated
1546	mirtarbase	MIMAT0000063	hsa-let-7b-5p	MAT2B	27430	ENSG00000038274	Proteomics		18668040	validated
1547	mirtarbase	MIMAT0000063	hsa-let-7b-5p	MAT2B	27430	ENSG00000038274	Proteomics	Functional MTI (Weak)	18668040	validated
1548	mirtarbase	MIMAT0000063	hsa-let-7b-5p	OSTM1	28962	ENSG00000081087	CLASH		23622248	validated
1549	mirtarbase	MIMAT0000063	hsa-let-7b-5p	OSTM1	28962	ENSG00000081087	CLASH	Functional MTI (Weak)	23622248	validated
1550	mirtarbase	MIMAT0000063	hsa-let-7b-5p	BZW2	28969	ENSG00000136261	Proteomics		18668040	validated
1551	mirtarbase	MIMAT0000063	hsa-let-7b-5p	BZW2	28969	ENSG00000136261	Proteomics	Functional MTI (Weak)	18668040	validated
1552	mirtarbase	MIMAT0000063	hsa-let-7b-5p	C19orf53	28974	ENSG00000104979	PAR-CLIP		23592263	validated
1553	mirtarbase	MIMAT0000063	hsa-let-7b-5p	C19orf53	28974	ENSG00000104979	PAR-CLIP		26701625	validated
1554	mirtarbase	MIMAT0000063	hsa-let-7b-5p	C19orf53	28974	ENSG00000104979	PAR-CLIP	Functional MTI (Weak)	23592263	validated
1555	mirtarbase	MIMAT0000063	hsa-let-7b-5p	C19orf53	28974	ENSG00000104979	PAR-CLIP	Functional MTI (Weak)	26701625	validated
1556	mirtarbase	MIMAT0000063	hsa-let-7b-5p	DBNL	28988	ENSG00000136279	CLASH		23622248	validated
1557	mirtarbase	MIMAT0000063	hsa-let-7b-5p	DBNL	28988	ENSG00000136279	CLASH	Functional MTI (Weak)	23622248	validated
1558	mirtarbase	MIMAT0000063	hsa-let-7b-5p	COMMD9	29099	ENSG00000110442	pSILAC//Proteomics
1559	mirtarbase	MIMAT0000063	hsa-let-7b-5p	COMMD9	29099	ENSG00000110442	pSILAC//Proteomics
1560	mirtarbase	MIMAT0000063	hsa-let-7b-5p	PARVB	29780	ENSG00000188677	Proteomics		18668040	validated
1561	mirtarbase	MIMAT0000063	hsa-let-7b-5p	PARVB	29780	ENSG00000188677	Proteomics	Functional MTI (Weak)	18668040	validated
1562	mirtarbase	MIMAT0000063	hsa-let-7b-5p	SNX12	29934	ENSG00000147164	CLASH		23622248	validated
1563	mirtarbase	MIMAT0000063	hsa-let-7b-5p	SNX12	29934	ENSG00000147164	CLASH	Functional MTI (Weak)	23622248	validated
1564	mirtarbase	MIMAT0000063	hsa-let-7b-5p	EHD4	30844	ENSG00000103966	Proteomics		18668040	validated
1565	mirtarbase	MIMAT0000063	hsa-let-7b-5p	EHD4	30844	ENSG00000103966	Proteomics	Functional MTI (Weak)	18668040	validated
1566	mirtarbase	MIMAT0000063	hsa-let-7b-5p	TMED5	50999	ENSG00000117500	Proteomics//PAR-CLIP//HITS-CLIP		24906430	validated
1567	mirtarbase	MIMAT0000063	hsa-let-7b-5p	TMED5	50999	ENSG00000117500	Proteomics//PAR-CLIP//HITS-CLIP		23592263	validated
1568	mirtarbase	MIMAT0000063	hsa-let-7b-5p	TMED5	50999	ENSG00000117500	Proteomics//PAR-CLIP//HITS-CLIP		18668040	validated
1569	mirtarbase	MIMAT0000063	hsa-let-7b-5p	TMED5	50999	ENSG00000117500	Proteomics	Functional MTI (Weak)	18668040	validated
1570	mirtarbase	MIMAT0000063	hsa-let-7b-5p	TMED5	50999	ENSG00000117500	PAR-CLIP	Functional MTI (Weak)	23592263	validated
1571	mirtarbase	MIMAT0000063	hsa-let-7b-5p	TMED5	50999	ENSG00000117500	HITS-CLIP	Functional MTI (Weak)	24906430	validated
1572	mirtarbase	MIMAT0000063	hsa-let-7b-5p	TRNT1	51095	ENSG00000072756	Proteomics		18668040	validated
1573	mirtarbase	MIMAT0000063	hsa-let-7b-5p	TRNT1	51095	ENSG00000072756	Proteomics	Functional MTI (Weak)	18668040	validated
1574	mirtarbase	MIMAT0000063	hsa-let-7b-5p	SH3GLB1	51100	ENSG00000097033	Proteomics		18668040	validated
1575	mirtarbase	MIMAT0000063	hsa-let-7b-5p	SH3GLB1	51100	ENSG00000097033	Proteomics	Functional MTI (Weak)	18668040	validated
1576	mirtarbase	MIMAT0000063	hsa-let-7b-5p	LACTB2	51110	ENSG00000147592	CLASH		23622248	validated
1577	mirtarbase	MIMAT0000063	hsa-let-7b-5p	LACTB2	51110	ENSG00000147592	CLASH	Functional MTI (Weak)	23622248	validated
1578	mirtarbase	MIMAT0000063	hsa-let-7b-5p	NAA20	51126	ENSG00000173418	CLASH//PAR-CLIP		23592263	validated
1579	mirtarbase	MIMAT0000063	hsa-let-7b-5p	NAA20	51126	ENSG00000173418	CLASH//PAR-CLIP		23622248	validated
1580	mirtarbase	MIMAT0000063	hsa-let-7b-5p	NAA20	51126	ENSG00000173418	CLASH	Functional MTI (Weak)	23622248	validated
1581	mirtarbase	MIMAT0000063	hsa-let-7b-5p	NAA20	51126	ENSG00000173418	PAR-CLIP	Functional MTI (Weak)	23592263	validated
1582	mirtarbase	MIMAT0000063	hsa-let-7b-5p	RNFT1	51136	ENSG00000189050	PAR-CLIP		24398324	validated
1583	mirtarbase	MIMAT0000063	hsa-let-7b-5p	RNFT1	51136	ENSG00000189050	PAR-CLIP	Functional MTI (Weak)	24398324	validated
1584	mirtarbase	MIMAT0000063	hsa-let-7b-5p	IPO11	51194	ENSG00000086200	CLASH		23622248	validated
1585	mirtarbase	MIMAT0000063	hsa-let-7b-5p	IPO11	51194	ENSG00000086200	CLASH	Functional MTI (Weak)	23622248	validated
1586	mirtarbase	MIMAT0000063	hsa-let-7b-5p	CPA4	51200	ENSG00000128510	HITS-CLIP		23706177	validated
1587	mirtarbase	MIMAT0000063	hsa-let-7b-5p	CPA4	51200	ENSG00000128510	HITS-CLIP	Functional MTI (Weak)	23706177	validated
1588	mirtarbase	MIMAT0000063	hsa-let-7b-5p	ERGIC2	51290	ENSG00000087502	Proteomics		18668040	validated
1589	mirtarbase	MIMAT0000063	hsa-let-7b-5p	ERGIC2	51290	ENSG00000087502	Proteomics	Functional MTI (Weak)	18668040	validated
1590	mirtarbase	MIMAT0000063	hsa-let-7b-5p	THEM6	51337	ENSG00000130193	PAR-CLIP		24398324	validated
1591	mirtarbase	MIMAT0000063	hsa-let-7b-5p	THEM6	51337	ENSG00000130193	PAR-CLIP		23592263	validated
1592	mirtarbase	MIMAT0000063	hsa-let-7b-5p	THEM6	51337	ENSG00000130193	PAR-CLIP	Functional MTI (Weak)	23592263	validated
1593	mirtarbase	MIMAT0000063	hsa-let-7b-5p	THEM6	51337	ENSG00000130193	PAR-CLIP	Functional MTI (Weak)	24398324	validated
1594	mirtarbase	MIMAT0000063	hsa-let-7b-5p	DDX41	51428	ENSG00000183258	Proteomics		18668040	validated
1595	mirtarbase	MIMAT0000063	hsa-let-7b-5p	DDX41	51428	ENSG00000183258	Proteomics	Functional MTI (Weak)	18668040	validated
1596	mirtarbase	MIMAT0000063	hsa-let-7b-5p	SFMBT1	51460	ENSG00000163935	CLASH		23622248	validated
1597	mirtarbase	MIMAT0000063	hsa-let-7b-5p	SFMBT1	51460	ENSG00000163935	CLASH	Functional MTI (Weak)	23622248	validated
1598	mirtarbase	MIMAT0000063	hsa-let-7b-5p	NCKIPSD	51517	ENSG00000213672	PAR-CLIP//HITS-CLIP		23706177	validated
1599	mirtarbase	MIMAT0000063	hsa-let-7b-5p	NCKIPSD	51517	ENSG00000213672	PAR-CLIP//HITS-CLIP		23446348	validated
1600	mirtarbase	MIMAT0000063	hsa-let-7b-5p	NCKIPSD	51517	ENSG00000213672	PAR-CLIP	Functional MTI (Weak)	23446348	validated
1601	mirtarbase	MIMAT0000063	hsa-let-7b-5p	NCKIPSD	51517	ENSG00000213672	HITS-CLIP	Functional MTI (Weak)	23706177	validated
1602	mirtarbase	MIMAT0000063	hsa-let-7b-5p	MTFP1	51537	ENSG00000242114	Proteomics		18668040	validated
1603	mirtarbase	MIMAT0000063	hsa-let-7b-5p	MTFP1	51537	ENSG00000242114	Proteomics	Functional MTI (Weak)	18668040	validated
1604	mirtarbase	MIMAT0000063	hsa-let-7b-5p	GDE1	51573	ENSG00000006007	pSILAC//Proteomics
1605	mirtarbase	MIMAT0000063	hsa-let-7b-5p	GDE1	51573	ENSG00000006007	pSILAC//Proteomics
1606	mirtarbase	MIMAT0000063	hsa-let-7b-5p	ERGIC3	51614	ENSG00000125991	Proteomics		18668040	validated
1607	mirtarbase	MIMAT0000063	hsa-let-7b-5p	ERGIC3	51614	ENSG00000125991	Proteomics	Functional MTI (Weak)	18668040	validated
1608	mirtarbase	MIMAT0000063	hsa-let-7b-5p	TAF9B	51616	ENSG00000187325	pSILAC//Proteomics
1609	mirtarbase	MIMAT0000063	hsa-let-7b-5p	TAF9B	51616	ENSG00000187325	pSILAC//Proteomics
1610	mirtarbase	MIMAT0000063	hsa-let-7b-5p	MRPS33	51650	ENSG00000090263	pSILAC//Proteomics
1611	mirtarbase	MIMAT0000063	hsa-let-7b-5p	MRPS33	51650	ENSG00000090263	pSILAC//Proteomics
1612	mirtarbase	MIMAT0000063	hsa-let-7b-5p	CHMP3	51652	ENSG00000115561	Proteomics		18668040	validated
1613	mirtarbase	MIMAT0000063	hsa-let-7b-5p	CHMP3	51652	ENSG00000115561	Proteomics	Functional MTI (Weak)	18668040	validated
1614	mirtarbase	MIMAT0000063	hsa-let-7b-5p	WBP11	51729	ENSG00000084463	CLASH		23622248	validated
1615	mirtarbase	MIMAT0000063	hsa-let-7b-5p	WBP11	51729	ENSG00000084463	CLASH	Functional MTI (Weak)	23622248	validated
1616	mirtarbase	MIMAT0000063	hsa-let-7b-5p	FGFRL1	53834	ENSG00000127418	CLASH		23622248	validated
1617	mirtarbase	MIMAT0000063	hsa-let-7b-5p	FGFRL1	53834	ENSG00000127418	CLASH	Functional MTI (Weak)	23622248	validated
1618	mirtarbase	MIMAT0000063	hsa-let-7b-5p	CHRAC1	54108	ENSG00000104472	Proteomics		18668040	validated
1619	mirtarbase	MIMAT0000063	hsa-let-7b-5p	CHRAC1	54108	ENSG00000104472	Proteomics	Functional MTI (Weak)	18668040	validated
1620	mirtarbase	MIMAT0000063	hsa-let-7b-5p	TERF2IP	54386	ENSG00000166848	CLASH		23622248	validated
1621	mirtarbase	MIMAT0000063	hsa-let-7b-5p	TERF2IP	54386	ENSG00000166848	CLASH	Functional MTI (Weak)	23622248	validated
1622	mirtarbase	MIMAT0000063	hsa-let-7b-5p	SLC38A2	54407	ENSG00000134294	Proteomics		18668040	validated
1623	mirtarbase	MIMAT0000063	hsa-let-7b-5p	SLC38A2	54407	ENSG00000134294	Proteomics	Functional MTI (Weak)	18668040	validated
1624	mirtarbase	MIMAT0000063	hsa-let-7b-5p	XRN1	54464	ENSG00000114127	Proteomics		18668040	validated
1625	mirtarbase	MIMAT0000063	hsa-let-7b-5p	XRN1	54464	ENSG00000114127	Proteomics	Functional MTI (Weak)	18668040	validated
1626	mirtarbase	MIMAT0000063	hsa-let-7b-5p	MIOS	54468	ENSG00000164654	Proteomics		18668040	validated
1627	mirtarbase	MIMAT0000063	hsa-let-7b-5p	MIOS	54468	ENSG00000164654	Proteomics	Functional MTI (Weak)	18668040	validated
1628	mirtarbase	MIMAT0000063	hsa-let-7b-5p	NLE1	54475	ENSG00000073536	Proteomics		18668040	validated
1629	mirtarbase	MIMAT0000063	hsa-let-7b-5p	NLE1	54475	ENSG00000073536	Proteomics	Functional MTI (Weak)	18668040	validated
1630	mirtarbase	MIMAT0000063	hsa-let-7b-5p	CHPF2	54480	ENSG00000033100	pSILAC//Proteomics//Other		18668040	validated
1631	mirtarbase	MIMAT0000063	hsa-let-7b-5p	CHPF2	54480	ENSG00000033100	pSILAC//Proteomics	Functional MTI (Weak)	18668040	validated
1632	mirtarbase	MIMAT0000063	hsa-let-7b-5p	DDX49	54555	ENSG00000105671	Proteomics		18668040	validated
1633	mirtarbase	MIMAT0000063	hsa-let-7b-5p	DDX49	54555	ENSG00000105671	Proteomics	Functional MTI (Weak)	18668040	validated
1634	mirtarbase	MIMAT0000063	hsa-let-7b-5p	ARL15	54622	ENSG00000185305	pSILAC//Proteomics
1635	mirtarbase	MIMAT0000063	hsa-let-7b-5p	ARL15	54622	ENSG00000185305	pSILAC//Proteomics
1636	mirtarbase	MIMAT0000063	hsa-let-7b-5p	TBC1D13	54662	ENSG00000107021	Proteomics		18668040	validated
1637	mirtarbase	MIMAT0000063	hsa-let-7b-5p	TBC1D13	54662	ENSG00000107021	Proteomics	Functional MTI (Weak)	18668040	validated
1638	mirtarbase	MIMAT0000063	hsa-let-7b-5p	WDR74	54663	ENSG00000133316	Proteomics		18668040	validated
1639	mirtarbase	MIMAT0000063	hsa-let-7b-5p	WDR74	54663	ENSG00000133316	Proteomics	Functional MTI (Weak)	18668040	validated
1640	mirtarbase	MIMAT0000063	hsa-let-7b-5p	RBFOX1	54715	ENSG00000078328	Proteomics		18668040	validated
1641	mirtarbase	MIMAT0000063	hsa-let-7b-5p	RBFOX1	54715	ENSG00000078328	Proteomics	Functional MTI (Weak)	18668040	validated
1642	mirtarbase	MIMAT0000063	hsa-let-7b-5p	PPP1R12C	54776	ENSG00000125503	CLASH		23622248	validated
1643	mirtarbase	MIMAT0000063	hsa-let-7b-5p	PPP1R12C	54776	ENSG00000125503	CLASH	Functional MTI (Weak)	23622248	validated
1644	mirtarbase	MIMAT0000063	hsa-let-7b-5p	NSMCE4A	54780	ENSG00000107672	Proteomics		18668040	validated
1645	mirtarbase	MIMAT0000063	hsa-let-7b-5p	NSMCE4A	54780	ENSG00000107672	Proteomics	Functional MTI (Weak)	18668040	validated
1646	mirtarbase	MIMAT0000063	hsa-let-7b-5p	HAUS6	54801	ENSG00000147874	CLASH		23622248	validated
1647	mirtarbase	MIMAT0000063	hsa-let-7b-5p	HAUS6	54801	ENSG00000147874	CLASH	Functional MTI (Weak)	23622248	validated
1648	mirtarbase	MIMAT0000063	hsa-let-7b-5p	TOR4A	54863	ENSG00000198113	CLASH		23622248	validated
1649	mirtarbase	MIMAT0000063	hsa-let-7b-5p	TOR4A	54863	ENSG00000198113	CLASH	Functional MTI (Weak)	23622248	validated
1650	mirtarbase	MIMAT0000063	hsa-let-7b-5p	PIGG	54872	ENSG00000174227	CLASH		23622248	validated
1651	mirtarbase	MIMAT0000063	hsa-let-7b-5p	PIGG	54872	ENSG00000174227	CLASH	Functional MTI (Weak)	23622248	validated
1652	mirtarbase	MIMAT0000063	hsa-let-7b-5p	BCOR	54880	ENSG00000183337	CLASH		23622248	validated
1653	mirtarbase	MIMAT0000063	hsa-let-7b-5p	BCOR	54880	ENSG00000183337	CLASH	Functional MTI (Weak)	23622248	validated
1654	mirtarbase	MIMAT0000063	hsa-let-7b-5p	NSUN2	54888	ENSG00000037474	CLASH		23622248	validated
1655	mirtarbase	MIMAT0000063	hsa-let-7b-5p	NSUN2	54888	ENSG00000037474	CLASH	Functional MTI (Weak)	23622248	validated
1656	mirtarbase	MIMAT0000063	hsa-let-7b-5p	NCAPG2	54892	ENSG00000146918	pSILAC//Proteomics
1657	mirtarbase	MIMAT0000063	hsa-let-7b-5p	NCAPG2	54892	ENSG00000146918	pSILAC//Proteomics
1658	mirtarbase	MIMAT0000063	hsa-let-7b-5p	CDKAL1	54901	ENSG00000145996	pSILAC//Proteomics
1659	mirtarbase	MIMAT0000063	hsa-let-7b-5p	CDKAL1	54901	ENSG00000145996	pSILAC//Proteomics
1660	mirtarbase	MIMAT0000063	hsa-let-7b-5p	CDKAL1	54901	ENSG00000145996	pSILAC//Proteomics
1661	mirtarbase	MIMAT0000063	hsa-let-7b-5p	CDKAL1	54901	ENSG00000145996	HITS-CLIP	Functional MTI (Weak)	23706177	validated
1662	mirtarbase	MIMAT0000063	hsa-let-7b-5p	SEMA4C	54910	ENSG00000168758	PAR-CLIP		23446348	validated
1663	mirtarbase	MIMAT0000063	hsa-let-7b-5p	SEMA4C	54910	ENSG00000168758	PAR-CLIP		20371350	validated
1664	mirtarbase	MIMAT0000063	hsa-let-7b-5p	SEMA4C	54910	ENSG00000168758	PAR-CLIP		24398324	validated
1665	mirtarbase	MIMAT0000063	hsa-let-7b-5p	SEMA4C	54910	ENSG00000168758	PAR-CLIP	Functional MTI (Weak)	24398324	validated
1666	mirtarbase	MIMAT0000063	hsa-let-7b-5p	SEMA4C	54910	ENSG00000168758	PAR-CLIP	Functional MTI (Weak)	23446348	validated
1667	mirtarbase	MIMAT0000063	hsa-let-7b-5p	SEMA4C	54910	ENSG00000168758	PAR-CLIP	Functional MTI (Weak)	20371350	validated
1668	mirtarbase	MIMAT0000063	hsa-let-7b-5p	DUSP23	54935	ENSG00000158716	pSILAC//Proteomics
1669	mirtarbase	MIMAT0000063	hsa-let-7b-5p	DUSP23	54935	ENSG00000158716	pSILAC//Proteomics
1670	mirtarbase	MIMAT0000063	hsa-let-7b-5p	SLC35F6	54978	ENSG00000213699	pSILAC//Proteomics
1671	mirtarbase	MIMAT0000063	hsa-let-7b-5p	SLC35F6	54978	ENSG00000213699	pSILAC//Proteomics
1672	mirtarbase	MIMAT0000063	hsa-let-7b-5p	PIH1D1	55011	ENSG00000104872	Proteomics		18668040	validated
1673	mirtarbase	MIMAT0000063	hsa-let-7b-5p	PIH1D1	55011	ENSG00000104872	Proteomics	Functional MTI (Weak)	18668040	validated
1674	mirtarbase	MIMAT0000063	hsa-let-7b-5p	USP47	55031	ENSG00000170242	PAR-CLIP	Functional MTI (Weak)	27292025	validated
1675	mirtarbase	MIMAT0000063	hsa-let-7b-5p	PDPR	55066	ENSG00000090857	Proteomics		18668040	validated
1676	mirtarbase	MIMAT0000063	hsa-let-7b-5p	PDPR	55066	ENSG00000090857	Proteomics	Functional MTI (Weak)	18668040	validated
1677	mirtarbase	MIMAT0000063	hsa-let-7b-5p	FIGN	55137	ENSG00000182263	PAR-CLIP//HITS-CLIP		21572407	validated
1678	mirtarbase	MIMAT0000063	hsa-let-7b-5p	FIGN	55137	ENSG00000182263	PAR-CLIP//HITS-CLIP		23706177	validated
1679	mirtarbase	MIMAT0000063	hsa-let-7b-5p	FIGN	55137	ENSG00000182263	PAR-CLIP//HITS-CLIP		20371350	validated
1680	mirtarbase	MIMAT0000063	hsa-let-7b-5p	FIGN	55137	ENSG00000182263	PAR-CLIP//HITS-CLIP		23446348	validated
1681	mirtarbase	MIMAT0000063	hsa-let-7b-5p	FIGN	55137	ENSG00000182263	PAR-CLIP	Functional MTI (Weak)	23446348	validated
1682	mirtarbase	MIMAT0000063	hsa-let-7b-5p	FIGN	55137	ENSG00000182263	PAR-CLIP	Functional MTI (Weak)	21572407	validated
1683	mirtarbase	MIMAT0000063	hsa-let-7b-5p	FIGN	55137	ENSG00000182263	PAR-CLIP	Functional MTI (Weak)	20371350	validated
1684	mirtarbase	MIMAT0000063	hsa-let-7b-5p	FIGN	55137	ENSG00000182263	HITS-CLIP	Functional MTI (Weak)	23706177	validated
1685	mirtarbase	MIMAT0000063	hsa-let-7b-5p	ANKZF1	55139	ENSG00000163516	Proteomics		18668040	validated
1686	mirtarbase	MIMAT0000063	hsa-let-7b-5p	ANKZF1	55139	ENSG00000163516	Proteomics	Functional MTI (Weak)	18668040	validated
1687	mirtarbase	MIMAT0000063	hsa-let-7b-5p	CDCA8	55143	ENSG00000134690	Proteomics		18668040	validated
1688	mirtarbase	MIMAT0000063	hsa-let-7b-5p	CDCA8	55143	ENSG00000134690	Proteomics	Functional MTI (Weak)	18668040	validated
1689	mirtarbase	MIMAT0000063	hsa-let-7b-5p	SDAD1	55153	ENSG00000198301	Proteomics		18668040	validated
1690	mirtarbase	MIMAT0000063	hsa-let-7b-5p	SDAD1	55153	ENSG00000198301	Proteomics	Functional MTI (Weak)	18668040	validated
1691	mirtarbase	MIMAT0000063	hsa-let-7b-5p	TMEM33	55161	ENSG00000109133	Proteomics		18668040	validated
1692	mirtarbase	MIMAT0000063	hsa-let-7b-5p	TMEM33	55161	ENSG00000109133	Proteomics	Functional MTI (Weak)	18668040	validated
1693	mirtarbase	MIMAT0000063	hsa-let-7b-5p	KLHL11	55175	ENSG00000178502	CLASH		23622248	validated
1694	mirtarbase	MIMAT0000063	hsa-let-7b-5p	KLHL11	55175	ENSG00000178502	CLASH	Functional MTI (Weak)	23622248	validated
1695	mirtarbase	MIMAT0000063	hsa-let-7b-5p	ARL8B	55207	ENSG00000134108	HITS-CLIP		23706177	validated
1696	mirtarbase	MIMAT0000063	hsa-let-7b-5p	ARL8B	55207	ENSG00000134108	HITS-CLIP	Functional MTI (Weak)	23706177	validated
1697	mirtarbase	MIMAT0000063	hsa-let-7b-5p	SETD5	55209	ENSG00000168137	CLASH		23622248	validated
1698	mirtarbase	MIMAT0000063	hsa-let-7b-5p	SETD5	55209	ENSG00000168137	CLASH	Functional MTI (Weak)	23622248	validated
1699	mirtarbase	MIMAT0000063	hsa-let-7b-5p	BBS7	55212	ENSG00000138686	CLASH		23622248	validated
1700	mirtarbase	MIMAT0000063	hsa-let-7b-5p	BBS7	55212	ENSG00000138686	CLASH	Functional MTI (Weak)	23622248	validated
1701	mirtarbase	MIMAT0000063	hsa-let-7b-5p	LRRC20	55222	ENSG00000172731	PAR-CLIP		23592263	validated
1702	mirtarbase	MIMAT0000063	hsa-let-7b-5p	LRRC20	55222	ENSG00000172731	PAR-CLIP	Functional MTI (Weak)	23592263	validated
1703	mirtarbase	MIMAT0000063	hsa-let-7b-5p	MOB1A	55233	ENSG00000114978	Proteomics		18668040	validated
1704	mirtarbase	MIMAT0000063	hsa-let-7b-5p	MOB1A	55233	ENSG00000114978	Proteomics	Functional MTI (Weak)	18668040	validated
1705	mirtarbase	MIMAT0000063	hsa-let-7b-5p	STEAP3	55240	ENSG00000115107	CLASH		23622248	validated
1706	mirtarbase	MIMAT0000063	hsa-let-7b-5p	STEAP3	55240	ENSG00000115107	CLASH	Functional MTI (Weak)	23622248	validated
1707	mirtarbase	MIMAT0000063	hsa-let-7b-5p	QRSL1	55278	ENSG00000130348	Proteomics		18668040	validated
1708	mirtarbase	MIMAT0000063	hsa-let-7b-5p	QRSL1	55278	ENSG00000130348	Proteomics	Functional MTI (Weak)	18668040	validated
1709	mirtarbase	MIMAT0000063	hsa-let-7b-5p	SYNJ2BP	55333	ENSG00000213463	PAR-CLIP		26701625	validated
1710	mirtarbase	MIMAT0000063	hsa-let-7b-5p	SYNJ2BP	55333	ENSG00000213463	PAR-CLIP		23592263	validated
1711	mirtarbase	MIMAT0000063	hsa-let-7b-5p	SYNJ2BP	55333	ENSG00000213463	PAR-CLIP	Functional MTI (Weak)	23592263	validated
1712	mirtarbase	MIMAT0000063	hsa-let-7b-5p	SYNJ2BP	55333	ENSG00000213463	PAR-CLIP	Functional MTI (Weak)	26701625	validated
1713	mirtarbase	MIMAT0000063	hsa-let-7b-5p	WDR33	55339	ENSG00000136709	Proteomics		18668040	validated
1714	mirtarbase	MIMAT0000063	hsa-let-7b-5p	WDR33	55339	ENSG00000136709	Proteomics	Functional MTI (Weak)	18668040	validated
1715	mirtarbase	MIMAT0000063	hsa-let-7b-5p	LSG1	55341	ENSG00000041802	Proteomics		18668040	validated
1716	mirtarbase	MIMAT0000063	hsa-let-7b-5p	LSG1	55341	ENSG00000041802	Proteomics	Functional MTI (Weak)	18668040	validated
1717	mirtarbase	MIMAT0000063	hsa-let-7b-5p	TMEM63B	55362	ENSG00000137216	CLASH		23622248	validated
1718	mirtarbase	MIMAT0000063	hsa-let-7b-5p	TMEM63B	55362	ENSG00000137216	CLASH	Functional MTI (Weak)	23622248	validated
1719	mirtarbase	MIMAT0000063	hsa-let-7b-5p	LGR4	55366	ENSG00000205213	Flow//Luciferase reporter assay//qRT-PCR//Western blot	Functional MTI	27179410	validated
1720	mirtarbase	MIMAT0000063	hsa-let-7b-5p	YOD1	55432	ENSG00000180667	PAR-CLIP		23446348	validated
1721	mirtarbase	MIMAT0000063	hsa-let-7b-5p	YOD1	55432	ENSG00000180667	PAR-CLIP		20371350	validated
1722	mirtarbase	MIMAT0000063	hsa-let-7b-5p	YOD1	55432	ENSG00000180667	PAR-CLIP		21572407	validated
1723	mirtarbase	MIMAT0000063	hsa-let-7b-5p	YOD1	55432	ENSG00000180667	PAR-CLIP	Functional MTI (Weak)	23446348	validated
1724	mirtarbase	MIMAT0000063	hsa-let-7b-5p	YOD1	55432	ENSG00000180667	PAR-CLIP	Functional MTI (Weak)	21572407	validated
1725	mirtarbase	MIMAT0000063	hsa-let-7b-5p	YOD1	55432	ENSG00000180667	PAR-CLIP	Functional MTI (Weak)	20371350	validated
1726	mirtarbase	MIMAT0000063	hsa-let-7b-5p	NDUFAF7	55471	ENSG00000003509	Proteomics		18668040	validated
1727	mirtarbase	MIMAT0000063	hsa-let-7b-5p	NDUFAF7	55471	ENSG00000003509	Proteomics	Functional MTI (Weak)	18668040	validated
1728	mirtarbase	MIMAT0000063	hsa-let-7b-5p	FOXRED1	55572	ENSG00000110074	Proteomics		18668040	validated
1729	mirtarbase	MIMAT0000063	hsa-let-7b-5p	FOXRED1	55572	ENSG00000110074	Proteomics	Functional MTI (Weak)	18668040	validated
1730	mirtarbase	MIMAT0000063	hsa-let-7b-5p	CDV3	55573	ENSG00000091527	PAR-CLIP		21572407	validated
1731	mirtarbase	MIMAT0000063	hsa-let-7b-5p	CDV3	55573	ENSG00000091527	PAR-CLIP	Functional MTI (Weak)	21572407	validated
1732	mirtarbase	MIMAT0000063	hsa-let-7b-5p	KIF27	55582	ENSG00000165115	PAR-CLIP		22100165	validated
1733	mirtarbase	MIMAT0000063	hsa-let-7b-5p	KIF27	55582	ENSG00000165115	PAR-CLIP	Functional MTI (Weak)	22100165	validated
1734	mirtarbase	MIMAT0000063	hsa-let-7b-5p	TRMT1	55621	ENSG00000104907	pSILAC//Proteomics
1735	mirtarbase	MIMAT0000063	hsa-let-7b-5p	TRMT1	55621	ENSG00000104907	pSILAC//Proteomics
1736	mirtarbase	MIMAT0000063	hsa-let-7b-5p	LRRC40	55631	ENSG00000066557	Proteomics		18668040	validated
1737	mirtarbase	MIMAT0000063	hsa-let-7b-5p	LRRC40	55631	ENSG00000066557	Proteomics	Functional MTI (Weak)	18668040	validated
1738	mirtarbase	MIMAT0000063	hsa-let-7b-5p	CHD7	55636	ENSG00000171316	CLASH		23622248	validated
1739	mirtarbase	MIMAT0000063	hsa-let-7b-5p	CHD7	55636	ENSG00000171316	CLASH	Functional MTI (Weak)	23622248	validated
1740	mirtarbase	MIMAT0000063	hsa-let-7b-5p	BCAS4	55653	ENSG00000124243	CLASH		23622248	validated
1741	mirtarbase	MIMAT0000063	hsa-let-7b-5p	BCAS4	55653	ENSG00000124243	CLASH	Functional MTI (Weak)	23622248	validated
1742	mirtarbase	MIMAT0000063	hsa-let-7b-5p	RBM22	55696	ENSG00000086589	CLASH		23622248	validated
1743	mirtarbase	MIMAT0000063	hsa-let-7b-5p	RBM22	55696	ENSG00000086589	CLASH	Functional MTI (Weak)	23622248	validated
1744	mirtarbase	MIMAT0000063	hsa-let-7b-5p	MAP7D1	55700	ENSG00000116871	pSILAC//Proteomics
1745	mirtarbase	MIMAT0000063	hsa-let-7b-5p	MAP7D1	55700	ENSG00000116871	pSILAC//Proteomics
1746	mirtarbase	MIMAT0000063	hsa-let-7b-5p	POLR3B	55703	ENSG00000013503	Proteomics		18668040	validated
1747	mirtarbase	MIMAT0000063	hsa-let-7b-5p	POLR3B	55703	ENSG00000013503	Proteomics	Functional MTI (Weak)	18668040	validated
1748	mirtarbase	MIMAT0000063	hsa-let-7b-5p	IPO9	55705	ENSG00000198700	HITS-CLIP		23313552	validated
1749	mirtarbase	MIMAT0000063	hsa-let-7b-5p	IPO9	55705	ENSG00000198700	HITS-CLIP	Functional MTI (Weak)	23313552	validated
1750	mirtarbase	MIMAT0000063	hsa-let-7b-5p	DNAJC11	55735	ENSG00000007923	Proteomics		18668040	validated
1751	mirtarbase	MIMAT0000063	hsa-let-7b-5p	DNAJC11	55735	ENSG00000007923	Proteomics	Functional MTI (Weak)	18668040	validated
1752	mirtarbase	MIMAT0000063	hsa-let-7b-5p	CNDP2	55748	ENSG00000133313	Proteomics		18668040	validated
1753	mirtarbase	MIMAT0000063	hsa-let-7b-5p	CNDP2	55748	ENSG00000133313	Proteomics	Functional MTI (Weak)	18668040	validated
1754	mirtarbase	MIMAT0000063	hsa-let-7b-5p	RIOK2	55781	ENSG00000058729	Proteomics		18668040	validated
1755	mirtarbase	MIMAT0000063	hsa-let-7b-5p	RIOK2	55781	ENSG00000058729	Proteomics	Functional MTI (Weak)	18668040	validated
1756	mirtarbase	MIMAT0000063	hsa-let-7b-5p	TXLNG	55787	ENSG00000086712	PAR-CLIP		21572407	validated
1757	mirtarbase	MIMAT0000063	hsa-let-7b-5p	TXLNG	55787	ENSG00000086712	PAR-CLIP	Functional MTI (Weak)	21572407	validated
1758	mirtarbase	MIMAT0000063	hsa-let-7b-5p	DDX28	55794	ENSG00000182810	Proteomics		18668040	validated
1759	mirtarbase	MIMAT0000063	hsa-let-7b-5p	DDX28	55794	ENSG00000182810	Proteomics	Functional MTI (Weak)	18668040	validated
1760	mirtarbase	MIMAT0000063	hsa-let-7b-5p	UTP6	55813	ENSG00000108651	Proteomics		18668040	validated
1761	mirtarbase	MIMAT0000063	hsa-let-7b-5p	UTP6	55813	ENSG00000108651	Proteomics	Functional MTI (Weak)	18668040	validated
1762	mirtarbase	MIMAT0000063	hsa-let-7b-5p	NXT2	55916	ENSG00000101888	Microarray//Other		17699775	validated
1763	mirtarbase	MIMAT0000063	hsa-let-7b-5p	NXT2	55916	ENSG00000101888	Microarray	Functional MTI (Weak)	17699775	validated
1764	mirtarbase	MIMAT0000063	hsa-let-7b-5p	LRRC8A	56262	ENSG00000136802	Proteomics		18668040	validated
1765	mirtarbase	MIMAT0000063	hsa-let-7b-5p	LRRC8A	56262	ENSG00000136802	Proteomics	Functional MTI (Weak)	18668040	validated
1766	mirtarbase	MIMAT0000063	hsa-let-7b-5p	DIABLO	56616	ENSG00000184047	PAR-CLIP		20371350	validated
1767	mirtarbase	MIMAT0000063	hsa-let-7b-5p	DIABLO	56616	ENSG00000184047	PAR-CLIP		23446348	validated
1768	mirtarbase	MIMAT0000063	hsa-let-7b-5p	DIABLO	56616	ENSG00000184047	PAR-CLIP	Functional MTI (Weak)	23446348	validated
1769	mirtarbase	MIMAT0000063	hsa-let-7b-5p	DIABLO	56616	ENSG00000184047	PAR-CLIP	Functional MTI (Weak)	20371350	validated
1770	mirtarbase	MIMAT0000063	hsa-let-7b-5p	SAR1A	56681	ENSG00000079332	HITS-CLIP		23706177	validated
1771	mirtarbase	MIMAT0000063	hsa-let-7b-5p	SAR1A	56681	ENSG00000079332	HITS-CLIP	Functional MTI (Weak)	23706177	validated
1772	mirtarbase	MIMAT0000063	hsa-let-7b-5p	ZC3HAV1	56829	ENSG00000105939	CLASH		33805769	validated
1773	mirtarbase	MIMAT0000063	hsa-let-7b-5p	ZC3HAV1	56829	ENSG00000105939	CLASH		23622248	validated
1774	mirtarbase	MIMAT0000063	hsa-let-7b-5p	ZC3HAV1	56829	ENSG00000105939	CLASH	Functional MTI (Weak)	23622248	validated
1775	mirtarbase	MIMAT0000063	hsa-let-7b-5p	DPYSL5	56896	ENSG00000157851	CLASH		23622248	validated
1776	mirtarbase	MIMAT0000063	hsa-let-7b-5p	DPYSL5	56896	ENSG00000157851	CLASH	Functional MTI (Weak)	23622248	validated
1777	mirtarbase	MIMAT0000063	hsa-let-7b-5p	C1GALT1	56913	ENSG00000106392	CLASH		23622248	validated
1778	mirtarbase	MIMAT0000063	hsa-let-7b-5p	C1GALT1	56913	ENSG00000106392	CLASH	Functional MTI (Weak)	23622248	validated
1779	mirtarbase	MIMAT0000063	hsa-let-7b-5p	SMARCAD1	56916	ENSG00000163104	PAR-CLIP		20371350	validated
1780	mirtarbase	MIMAT0000063	hsa-let-7b-5p	SMARCAD1	56916	ENSG00000163104	PAR-CLIP		24398324	validated
1781	mirtarbase	MIMAT0000063	hsa-let-7b-5p	SMARCAD1	56916	ENSG00000163104	PAR-CLIP	Functional MTI (Weak)	24398324	validated
1782	mirtarbase	MIMAT0000063	hsa-let-7b-5p	SMARCAD1	56916	ENSG00000163104	PAR-CLIP	Functional MTI (Weak)	20371350	validated
1783	mirtarbase	MIMAT0000063	hsa-let-7b-5p	DHX33	56919	ENSG00000005100	Proteomics		18668040	validated
1784	mirtarbase	MIMAT0000063	hsa-let-7b-5p	DHX33	56919	ENSG00000005100	Proteomics	Functional MTI (Weak)	18668040	validated
1785	mirtarbase	MIMAT0000063	hsa-let-7b-5p	C5orf15	56951	ENSG00000113583	CLASH		23622248	validated
1786	mirtarbase	MIMAT0000063	hsa-let-7b-5p	C5orf15	56951	ENSG00000113583	CLASH	Functional MTI (Weak)	23622248	validated
1787	mirtarbase	MIMAT0000063	hsa-let-7b-5p	ATXN7L3	56970	ENSG00000087152	PAR-CLIP		23592263	validated
1788	mirtarbase	MIMAT0000063	hsa-let-7b-5p	ATXN7L3	56970	ENSG00000087152	PAR-CLIP	Functional MTI (Weak)	23592263	validated
1789	mirtarbase	MIMAT0000063	hsa-let-7b-5p	PITHD1	57095	ENSG00000057757	Proteomics		18668040	validated
1790	mirtarbase	MIMAT0000063	hsa-let-7b-5p	PITHD1	57095	ENSG00000057757	Proteomics	Functional MTI (Weak)	18668040	validated
1791	mirtarbase	MIMAT0000063	hsa-let-7b-5p	C12orf4	57102	ENSG00000047621	PAR-CLIP		23446348	validated
1792	mirtarbase	MIMAT0000063	hsa-let-7b-5p	C12orf4	57102	ENSG00000047621	PAR-CLIP	Functional MTI (Weak)	23446348	validated
1793	mirtarbase	MIMAT0000063	hsa-let-7b-5p	MRPL47	57129	ENSG00000136522	Proteomics		18668040	validated
1794	mirtarbase	MIMAT0000063	hsa-let-7b-5p	MRPL47	57129	ENSG00000136522	Proteomics	Functional MTI (Weak)	18668040	validated
1795	mirtarbase	MIMAT0000063	hsa-let-7b-5p	RALGAPB	57148	ENSG00000170471	CLASH		23622248	validated
1796	mirtarbase	MIMAT0000063	hsa-let-7b-5p	RALGAPB	57148	ENSG00000170471	CLASH	Functional MTI (Weak)	23622248	validated
1797	mirtarbase	MIMAT0000063	hsa-let-7b-5p	SPRYD7	57213	ENSG00000123178	Proteomics		18668040	validated
1798	mirtarbase	MIMAT0000063	hsa-let-7b-5p	SPRYD7	57213	ENSG00000123178	Proteomics	Functional MTI (Weak)	18668040	validated
1799	mirtarbase	MIMAT0000063	hsa-let-7b-5p	NHSL1	57224	ENSG00000135540	CLASH		23622248	validated
1800	mirtarbase	MIMAT0000063	hsa-let-7b-5p	NHSL1	57224	ENSG00000135540	CLASH	Functional MTI (Weak)	23622248	validated
1801	mirtarbase	MIMAT0000063	hsa-let-7b-5p	SCYL1	57410	ENSG00000142186	pSILAC//Proteomics
1802	mirtarbase	MIMAT0000063	hsa-let-7b-5p	SCYL1	57410	ENSG00000142186	pSILAC//Proteomics
1803	mirtarbase	MIMAT0000063	hsa-let-7b-5p	BIRC6	57448	ENSG00000115760	qRT-PCR//Other		17942906	validated
1804	mirtarbase	MIMAT0000063	hsa-let-7b-5p	BIRC6	57448	ENSG00000115760	qRT-PCR	Functional MTI (Weak)	17942906	validated
1805	mirtarbase	MIMAT0000063	hsa-let-7b-5p	SCAF4	57466	ENSG00000156304	Proteomics		18668040	validated
1806	mirtarbase	MIMAT0000063	hsa-let-7b-5p	SCAF4	57466	ENSG00000156304	Proteomics	Functional MTI (Weak)	18668040	validated
1807	mirtarbase	MIMAT0000063	hsa-let-7b-5p	LRRC47	57470	ENSG00000130764	Proteomics		18668040	validated
1808	mirtarbase	MIMAT0000063	hsa-let-7b-5p	LRRC47	57470	ENSG00000130764	Proteomics	Functional MTI (Weak)	18668040	validated
1809	mirtarbase	MIMAT0000063	hsa-let-7b-5p	KIDINS220	57498	ENSG00000134313	Proteomics		18668040	validated
1810	mirtarbase	MIMAT0000063	hsa-let-7b-5p	KIDINS220	57498	ENSG00000134313	Proteomics	Functional MTI (Weak)	18668040	validated
1811	mirtarbase	MIMAT0000063	hsa-let-7b-5p	MTUS1	57509	ENSG00000129422	CLASH//PAR-CLIP		23622248	validated
1812	mirtarbase	MIMAT0000063	hsa-let-7b-5p	MTUS1	57509	ENSG00000129422	CLASH//PAR-CLIP		23446348	validated
1813	mirtarbase	MIMAT0000063	hsa-let-7b-5p	MTUS1	57509	ENSG00000129422	CLASH//PAR-CLIP		24398324	validated
1814	mirtarbase	MIMAT0000063	hsa-let-7b-5p	MTUS1	57509	ENSG00000129422	CLASH//PAR-CLIP		23592263	validated
1815	mirtarbase	MIMAT0000063	hsa-let-7b-5p	MTUS1	57509	ENSG00000129422	CLASH//PAR-CLIP		26701625	validated
1816	mirtarbase	MIMAT0000063	hsa-let-7b-5p	MTUS1	57509	ENSG00000129422	CLASH	Functional MTI (Weak)	23622248	validated
1817	mirtarbase	MIMAT0000063	hsa-let-7b-5p	MTUS1	57509	ENSG00000129422	PAR-CLIP	Functional MTI (Weak)	23592263	validated
1818	mirtarbase	MIMAT0000063	hsa-let-7b-5p	MTUS1	57509	ENSG00000129422	PAR-CLIP	Functional MTI (Weak)	24398324	validated
1819	mirtarbase	MIMAT0000063	hsa-let-7b-5p	MTUS1	57509	ENSG00000129422	PAR-CLIP	Functional MTI (Weak)	23446348	validated
1820	mirtarbase	MIMAT0000063	hsa-let-7b-5p	MTUS1	57509	ENSG00000129422	PAR-CLIP	Functional MTI (Weak)	26701625	validated
1821	mirtarbase	MIMAT0000063	hsa-let-7b-5p	XPO5	57510	ENSG00000124571	Proteomics		18668040	validated
1822	mirtarbase	MIMAT0000063	hsa-let-7b-5p	XPO5	57510	ENSG00000124571	Proteomics	Functional MTI (Weak)	18668040	validated
1823	mirtarbase	MIMAT0000063	hsa-let-7b-5p	MIB1	57534	ENSG00000101752	CLASH		23622248	validated
1824	mirtarbase	MIMAT0000063	hsa-let-7b-5p	MIB1	57534	ENSG00000101752	CLASH	Functional MTI (Weak)	23622248	validated
1825	mirtarbase	MIMAT0000063	hsa-let-7b-5p	KIAA1328	57536	ENSG00000150477	HITS-CLIP		23313552	validated
1826	mirtarbase	MIMAT0000063	hsa-let-7b-5p	KIAA1328	57536	ENSG00000150477	HITS-CLIP	Functional MTI (Weak)	23313552	validated
1827	mirtarbase	MIMAT0000063	hsa-let-7b-5p	KIAA1549	57670	ENSG00000122778	CLASH		23622248	validated
1828	mirtarbase	MIMAT0000063	hsa-let-7b-5p	KIAA1549	57670	ENSG00000122778	CLASH	Functional MTI (Weak)	23622248	validated
1829	mirtarbase	MIMAT0000063	hsa-let-7b-5p	KIAA1586	57691	ENSG00000168116	CLASH		23622248	validated
1830	mirtarbase	MIMAT0000063	hsa-let-7b-5p	KIAA1586	57691	ENSG00000168116	CLASH	Functional MTI (Weak)	23622248	validated
1831	mirtarbase	MIMAT0000063	hsa-let-7b-5p	ZNF317	57693	ENSG00000130803	CLASH		23622248	validated
1832	mirtarbase	MIMAT0000063	hsa-let-7b-5p	ZNF317	57693	ENSG00000130803	CLASH	Functional MTI (Weak)	23622248	validated
1833	mirtarbase	MIMAT0000063	hsa-let-7b-5p	IGDCC4	57722	ENSG00000103742	PAR-CLIP		20371350	validated
1834	mirtarbase	MIMAT0000063	hsa-let-7b-5p	IGDCC4	57722	ENSG00000103742	PAR-CLIP		21572407	validated
1835	mirtarbase	MIMAT0000063	hsa-let-7b-5p	IGDCC4	57722	ENSG00000103742	PAR-CLIP		23446348	validated
1836	mirtarbase	MIMAT0000063	hsa-let-7b-5p	IGDCC4	57722	ENSG00000103742	PAR-CLIP		26701625	validated
1837	mirtarbase	MIMAT0000063	hsa-let-7b-5p	IGDCC4	57722	ENSG00000103742	PAR-CLIP	Functional MTI (Weak)	23446348	validated
1838	mirtarbase	MIMAT0000063	hsa-let-7b-5p	IGDCC4	57722	ENSG00000103742	PAR-CLIP	Functional MTI (Weak)	21572407	validated
1839	mirtarbase	MIMAT0000063	hsa-let-7b-5p	IGDCC4	57722	ENSG00000103742	PAR-CLIP	Functional MTI (Weak)	20371350	validated
1840	mirtarbase	MIMAT0000063	hsa-let-7b-5p	IGDCC4	57722	ENSG00000103742	PAR-CLIP	Functional MTI (Weak)	26701625	validated
1841	mirtarbase	MIMAT0000063	hsa-let-7b-5p	RAP2C	57826	ENSG00000123728	Proteomics		18668040	validated
1842	mirtarbase	MIMAT0000063	hsa-let-7b-5p	RAP2C	57826	ENSG00000123728	Proteomics	Functional MTI (Weak)	18668040	validated
1843	mirtarbase	MIMAT0000063	hsa-let-7b-5p	ABHD17C	58489	ENSG00000136379	PAR-CLIP		20371350	validated
1844	mirtarbase	MIMAT0000063	hsa-let-7b-5p	ABHD17C	58489	ENSG00000136379	PAR-CLIP	Functional MTI (Weak)	20371350	validated
1845	mirtarbase	MIMAT0000063	hsa-let-7b-5p	CACNG8	59283	ENSG00000142408	CLASH		23622248	validated
1846	mirtarbase	MIMAT0000063	hsa-let-7b-5p	CACNG8	59283	ENSG00000142408	CLASH	Functional MTI (Weak)	23622248	validated
1847	mirtarbase	MIMAT0000063	hsa-let-7b-5p	SLC25A19	60386	ENSG00000125454	Proteomics		18668040	validated
1848	mirtarbase	MIMAT0000063	hsa-let-7b-5p	SLC25A19	60386	ENSG00000125454	Proteomics	Functional MTI (Weak)	18668040	validated
1849	mirtarbase	MIMAT0000063	hsa-let-7b-5p	SPCS3	60559	ENSG00000129128	pSILAC//Proteomics
1850	mirtarbase	MIMAT0000063	hsa-let-7b-5p	SPCS3	60559	ENSG00000129128	pSILAC//Proteomics
1851	mirtarbase	MIMAT0000063	hsa-let-7b-5p	BCORL1	63035	ENSG00000085185	CLASH		23622248	validated
1852	mirtarbase	MIMAT0000063	hsa-let-7b-5p	BCORL1	63035	ENSG00000085185	CLASH	Functional MTI (Weak)	23622248	validated
1853	mirtarbase	MIMAT0000063	hsa-let-7b-5p	GALNT11	63917	ENSG00000178234	CLASH		23622248	validated
1854	mirtarbase	MIMAT0000063	hsa-let-7b-5p	GALNT11	63917	ENSG00000178234	CLASH	Functional MTI (Weak)	23622248	validated
1855	mirtarbase	MIMAT0000063	hsa-let-7b-5p	XYLT2	64132	ENSG00000015532	CLASH		23622248	validated
1856	mirtarbase	MIMAT0000063	hsa-let-7b-5p	XYLT2	64132	ENSG00000015532	CLASH	Functional MTI (Weak)	23622248	validated
1857	mirtarbase	MIMAT0000063	hsa-let-7b-5p	ERAP2	64167	ENSG00000164308	CLASH		23622248	validated
1858	mirtarbase	MIMAT0000063	hsa-let-7b-5p	ERAP2	64167	ENSG00000164308	CLASH	Functional MTI (Weak)	23622248	validated
1859	mirtarbase	MIMAT0000063	hsa-let-7b-5p	NXN	64359	ENSG00000167693	pSILAC//Proteomics
1860	mirtarbase	MIMAT0000063	hsa-let-7b-5p	NXN	64359	ENSG00000167693	pSILAC//Proteomics
1861	mirtarbase	MIMAT0000063	hsa-let-7b-5p	GZF1	64412	ENSG00000125812	Microarray//Other		17699775	validated
1862	mirtarbase	MIMAT0000063	hsa-let-7b-5p	GZF1	64412	ENSG00000125812	Microarray	Functional MTI (Weak)	17699775	validated
1863	mirtarbase	MIMAT0000063	hsa-let-7b-5p	ANAPC1	64682	ENSG00000153107	pSILAC//Proteomics
1864	mirtarbase	MIMAT0000063	hsa-let-7b-5p	ANAPC1	64682	ENSG00000153107	pSILAC//Proteomics
1865	mirtarbase	MIMAT0000063	hsa-let-7b-5p	ANAPC1	64682	ENSG00000153107	Microarray//qRT-PCR//Western blot	Functional MTI	26540468	validated
1866	mirtarbase	MIMAT0000063	hsa-let-7b-5p	ANAPC1	64682	ENSG00000153107	pSILAC//Proteomics
1867	mirtarbase	MIMAT0000063	hsa-let-7b-5p	NUCKS1	64710	ENSG00000069275	CLASH		23622248	validated
1868	mirtarbase	MIMAT0000063	hsa-let-7b-5p	NUCKS1	64710	ENSG00000069275	CLASH	Functional MTI (Weak)	23622248	validated
1869	mirtarbase	MIMAT0000063	hsa-let-7b-5p	TBC1D15	64786	ENSG00000121749	Proteomics		18668040	validated
1870	mirtarbase	MIMAT0000063	hsa-let-7b-5p	TBC1D15	64786	ENSG00000121749	Proteomics	Functional MTI (Weak)	18668040	validated
1871	mirtarbase	MIMAT0000063	hsa-let-7b-5p	CCDC71	64925	ENSG00000177352	CLASH		23622248	validated
1872	mirtarbase	MIMAT0000063	hsa-let-7b-5p	CCDC71	64925	ENSG00000177352	CLASH	Functional MTI (Weak)	23622248	validated
1873	mirtarbase	MIMAT0000063	hsa-let-7b-5p	NT5DC2	64943	ENSG00000168268	CLASH		23622248	validated
1874	mirtarbase	MIMAT0000063	hsa-let-7b-5p	NT5DC2	64943	ENSG00000168268	CLASH	Functional MTI (Weak)	23622248	validated
1875	mirtarbase	MIMAT0000063	hsa-let-7b-5p	MRPS24	64951	ENSG00000062582	pSILAC//Proteomics
1876	mirtarbase	MIMAT0000063	hsa-let-7b-5p	MRPS24	64951	ENSG00000062582	pSILAC//Proteomics
1877	mirtarbase	MIMAT0000063	hsa-let-7b-5p	MRPS11	64963	ENSG00000181991	CLASH		23622248	validated
1878	mirtarbase	MIMAT0000063	hsa-let-7b-5p	MRPS11	64963	ENSG00000181991	CLASH	Functional MTI (Weak)	23622248	validated
1879	mirtarbase	MIMAT0000063	hsa-let-7b-5p	NOL6	65083	ENSG00000165271	Proteomics		18668040	validated
1880	mirtarbase	MIMAT0000063	hsa-let-7b-5p	NOL6	65083	ENSG00000165271	Proteomics	Functional MTI (Weak)	18668040	validated
1881	mirtarbase	MIMAT0000063	hsa-let-7b-5p	MARCKSL1	65108	ENSG00000175130	PAR-CLIP	Functional MTI (Weak)	26701625	validated
1882	mirtarbase	MIMAT0000063	hsa-let-7b-5p	PLEKHA3	65977	ENSG00000116095	PAR-CLIP		21572407	validated
1883	mirtarbase	MIMAT0000063	hsa-let-7b-5p	PLEKHA3	65977	ENSG00000116095	PAR-CLIP	Functional MTI (Weak)	21572407	validated
1884	mirtarbase	MIMAT0000063	hsa-let-7b-5p	PHACTR4	65979	ENSG00000204138	HITS-CLIP		23706177	validated
1885	mirtarbase	MIMAT0000063	hsa-let-7b-5p	PHACTR4	65979	ENSG00000204138	HITS-CLIP	Functional MTI (Weak)	23706177	validated
1886	mirtarbase	MIMAT0000063	hsa-let-7b-5p	GGCT	79017	ENSG00000006625	pSILAC//Proteomics
1887	mirtarbase	MIMAT0000063	hsa-let-7b-5p	GGCT	79017	ENSG00000006625	pSILAC//Proteomics
1888	mirtarbase	MIMAT0000063	hsa-let-7b-5p	PDCL3	79031	ENSG00000115539	CLASH		23622248	validated
1889	mirtarbase	MIMAT0000063	hsa-let-7b-5p	PDCL3	79031	ENSG00000115539	CLASH	Functional MTI (Weak)	23622248	validated
1890	mirtarbase	MIMAT0000063	hsa-let-7b-5p	ATG9A	79065	ENSG00000198925	Proteomics//PAR-CLIP		18668040	validated
1891	mirtarbase	MIMAT0000063	hsa-let-7b-5p	ATG9A	79065	ENSG00000198925	Proteomics//PAR-CLIP		27292025	validated
1892	mirtarbase	MIMAT0000063	hsa-let-7b-5p	ATG9A	79065	ENSG00000198925	Proteomics//PAR-CLIP		26701625	validated
1893	mirtarbase	MIMAT0000063	hsa-let-7b-5p	ATG9A	79065	ENSG00000198925	Proteomics//PAR-CLIP		23592263	validated
1894	mirtarbase	MIMAT0000063	hsa-let-7b-5p	ATG9A	79065	ENSG00000198925	Proteomics	Functional MTI (Weak)	18668040	validated
1895	mirtarbase	MIMAT0000063	hsa-let-7b-5p	ATG9A	79065	ENSG00000198925	PAR-CLIP	Functional MTI (Weak)	23592263	validated
1896	mirtarbase	MIMAT0000063	hsa-let-7b-5p	ATG9A	79065	ENSG00000198925	PAR-CLIP	Functional MTI (Weak)	26701625	validated
1897	mirtarbase	MIMAT0000063	hsa-let-7b-5p	ATG9A	79065	ENSG00000198925	PAR-CLIP	Functional MTI (Weak)	27292025	validated
1898	mirtarbase	MIMAT0000063	hsa-let-7b-5p	DCTPP1	79077	ENSG00000179958	pSILAC//Proteomics
1899	mirtarbase	MIMAT0000063	hsa-let-7b-5p	DCTPP1	79077	ENSG00000179958	pSILAC//Proteomics
1900	mirtarbase	MIMAT0000063	hsa-let-7b-5p	ZNF426	79088	ENSG00000130818	CLASH		23622248	validated
1901	mirtarbase	MIMAT0000063	hsa-let-7b-5p	ZNF426	79088	ENSG00000130818	CLASH	Functional MTI (Weak)	23622248	validated
1902	mirtarbase	MIMAT0000063	hsa-let-7b-5p	EFHD2	79180	ENSG00000142634	PAR-CLIP		23592263	validated
1903	mirtarbase	MIMAT0000063	hsa-let-7b-5p	EFHD2	79180	ENSG00000142634	PAR-CLIP	Functional MTI (Weak)	23592263	validated
1904	mirtarbase	MIMAT0000063	hsa-let-7b-5p	WDR25	79446	ENSG00000176473	CLASH		23622248	validated
1905	mirtarbase	MIMAT0000063	hsa-let-7b-5p	WDR25	79446	ENSG00000176473	CLASH	Functional MTI (Weak)	23622248	validated
1906	mirtarbase	MIMAT0000063	hsa-let-7b-5p	SCRN3	79634	ENSG00000144306	Microarray//qRT-PCR		33946378	validated
1907	mirtarbase	MIMAT0000063	hsa-let-7b-5p	RHBDF2	79651	ENSG00000129667	PAR-CLIP	Functional MTI (Weak)	26701625	validated
1908	mirtarbase	MIMAT0000063	hsa-let-7b-5p	LIN28A	79727	ENSG00000131914	Luciferase reporter assay//Other//Reporter assay//qrt-pcr		32697599	validated
1909	mirtarbase	MIMAT0000063	hsa-let-7b-5p	LIN28A	79727	ENSG00000131914	Luciferase reporter assay//Other//Reporter assay//qrt-pcr		15131085	validated
1910	mirtarbase	MIMAT0000063	hsa-let-7b-5p	LIN28A	79727	ENSG00000131914	Luciferase reporter assay//Reporter assay	Functional MTI	15131085	validated
1911	mirtarbase	MIMAT0000063	hsa-let-7b-5p	NARS2	79731	ENSG00000137513	Proteomics		18668040	validated
1912	mirtarbase	MIMAT0000063	hsa-let-7b-5p	NARS2	79731	ENSG00000137513	Proteomics	Functional MTI (Weak)	18668040	validated
1913	mirtarbase	MIMAT0000063	hsa-let-7b-5p	GEMIN7	79760	ENSG00000142252	pSILAC//Proteomics
1914	mirtarbase	MIMAT0000063	hsa-let-7b-5p	GEMIN7	79760	ENSG00000142252	pSILAC//Proteomics
1915	mirtarbase	MIMAT0000063	hsa-let-7b-5p	ISOC2	79763	ENSG00000063241	CLASH		23622248	validated
1916	mirtarbase	MIMAT0000063	hsa-let-7b-5p	ISOC2	79763	ENSG00000063241	CLASH	Functional MTI (Weak)	23622248	validated
1917	mirtarbase	MIMAT0000063	hsa-let-7b-5p	NAA40	79829	ENSG00000110583	pSILAC//Proteomics//Other		18668040	validated
1918	mirtarbase	MIMAT0000063	hsa-let-7b-5p	NAA40	79829	ENSG00000110583	pSILAC//Proteomics	Functional MTI (Weak)	18668040	validated
1919	mirtarbase	MIMAT0000063	hsa-let-7b-5p	CCDC134	79879	ENSG00000100147	Proteomics		18668040	validated
1920	mirtarbase	MIMAT0000063	hsa-let-7b-5p	CCDC134	79879	ENSG00000100147	Proteomics	Functional MTI (Weak)	18668040	validated
1921	mirtarbase	MIMAT0000063	hsa-let-7b-5p	WLS	79971	ENSG00000116729	Proteomics		18668040	validated
1922	mirtarbase	MIMAT0000063	hsa-let-7b-5p	WLS	79971	ENSG00000116729	Proteomics	Functional MTI (Weak)	18668040	validated
1923	mirtarbase	MIMAT0000063	hsa-let-7b-5p	CPED1	79974	ENSG00000106034	Microarray//Other		17699775	validated
1924	mirtarbase	MIMAT0000063	hsa-let-7b-5p	CPED1	79974	ENSG00000106034	Microarray	Functional MTI (Weak)	17699775	validated
1925	mirtarbase	MIMAT0000063	hsa-let-7b-5p	DOCK5	80005	ENSG00000147459	pSILAC//Proteomics
1926	mirtarbase	MIMAT0000063	hsa-let-7b-5p	DOCK5	80005	ENSG00000147459	pSILAC//Proteomics
1927	mirtarbase	MIMAT0000063	hsa-let-7b-5p	NAA25	80018	ENSG00000111300	pSILAC//Other//Proteomics		18668040	validated
1928	mirtarbase	MIMAT0000063	hsa-let-7b-5p	NAA25	80018	ENSG00000111300	pSILAC//Proteomics	Functional MTI (Weak)	18668040	validated
1929	mirtarbase	MIMAT0000063	hsa-let-7b-5p	FOXRED2	80020	ENSG00000100350	CLASH		23622248	validated
1930	mirtarbase	MIMAT0000063	hsa-let-7b-5p	FOXRED2	80020	ENSG00000100350	CLASH	Functional MTI (Weak)	23622248	validated
1931	mirtarbase	MIMAT0000063	hsa-let-7b-5p	ZNF556	80032	ENSG00000172000	HITS-CLIP		23824327	validated
1932	mirtarbase	MIMAT0000063	hsa-let-7b-5p	ZNF556	80032	ENSG00000172000	HITS-CLIP	Functional MTI (Weak)	23824327	validated
1933	mirtarbase	MIMAT0000063	hsa-let-7b-5p	ZNF606	80095	ENSG00000166704	CLASH		23622248	validated
1934	mirtarbase	MIMAT0000063	hsa-let-7b-5p	ZNF606	80095	ENSG00000166704	CLASH	Functional MTI (Weak)	23622248	validated
1935	mirtarbase	MIMAT0000063	hsa-let-7b-5p	PTGES2	80142	ENSG00000148334	CLASH		23622248	validated
1936	mirtarbase	MIMAT0000063	hsa-let-7b-5p	PTGES2	80142	ENSG00000148334	CLASH	Functional MTI (Weak)	23622248	validated
1937	mirtarbase	MIMAT0000063	hsa-let-7b-5p	NAA15	80155	ENSG00000164134	Proteomics		18668040	validated
1938	mirtarbase	MIMAT0000063	hsa-let-7b-5p	NAA15	80155	ENSG00000164134	Proteomics	Functional MTI (Weak)	18668040	validated
1939	mirtarbase	MIMAT0000063	hsa-let-7b-5p	NAA50	80218	ENSG00000121579	Proteomics		18668040	validated
1940	mirtarbase	MIMAT0000063	hsa-let-7b-5p	NAA50	80218	ENSG00000121579	Proteomics	Functional MTI (Weak)	18668040	validated
1941	mirtarbase	MIMAT0000063	hsa-let-7b-5p	PAAF1	80227	ENSG00000175575	Proteomics		18668040	validated
1942	mirtarbase	MIMAT0000063	hsa-let-7b-5p	PAAF1	80227	ENSG00000175575	Proteomics	Functional MTI (Weak)	18668040	validated
1943	mirtarbase	MIMAT0000063	hsa-let-7b-5p	WDR26	80232	ENSG00000162923	CLASH		23622248	validated
1944	mirtarbase	MIMAT0000063	hsa-let-7b-5p	WDR26	80232	ENSG00000162923	CLASH	Functional MTI (Weak)	23622248	validated
1945	mirtarbase	MIMAT0000063	hsa-let-7b-5p	EDEM3	80267	ENSG00000116406	pSILAC//Proteomics
1946	mirtarbase	MIMAT0000063	hsa-let-7b-5p	EDEM3	80267	ENSG00000116406	pSILAC//Proteomics
1947	mirtarbase	MIMAT0000063	hsa-let-7b-5p	EDEM3	80267	ENSG00000116406	pSILAC//Proteomics
1948	mirtarbase	MIMAT0000063	hsa-let-7b-5p	EDEM3	80267	ENSG00000116406	HITS-CLIP	Functional MTI (Weak)	23313552	validated
1949	mirtarbase	MIMAT0000063	hsa-let-7b-5p	TRABD	80305	ENSG00000170638	pSILAC//Proteomics
1950	mirtarbase	MIMAT0000063	hsa-let-7b-5p	TRABD	80305	ENSG00000170638	pSILAC//Proteomics
1951	mirtarbase	MIMAT0000063	hsa-let-7b-5p	TRABD	80305	ENSG00000170638	pSILAC//Proteomics
1952	mirtarbase	MIMAT0000063	hsa-let-7b-5p	TRABD	80305	ENSG00000170638	CLASH	Functional MTI (Weak)	23622248	validated
1953	mirtarbase	MIMAT0000063	hsa-let-7b-5p	FLAD1	80308	ENSG00000160688	Proteomics//CLASH		23622248	validated
1954	mirtarbase	MIMAT0000063	hsa-let-7b-5p	FLAD1	80308	ENSG00000160688	Proteomics//CLASH		18668040	validated
1955	mirtarbase	MIMAT0000063	hsa-let-7b-5p	FLAD1	80308	ENSG00000160688	Proteomics	Functional MTI (Weak)	18668040	validated
1956	mirtarbase	MIMAT0000063	hsa-let-7b-5p	FLAD1	80308	ENSG00000160688	CLASH	Functional MTI (Weak)	23622248	validated
1957	mirtarbase	MIMAT0000063	hsa-let-7b-5p	CPEB4	80315	ENSG00000113742	Luciferase reporter assay//Microarray//qRT-PCR		22995917	validated
1958	mirtarbase	MIMAT0000063	hsa-let-7b-5p	CPEB4	80315	ENSG00000113742	Luciferase reporter assay//Microarray//qRT-PCR	Non-Functional MTI	22995917	validated
1959	mirtarbase	MIMAT0000063	hsa-let-7b-5p	PUS1	80324	ENSG00000177192	Proteomics		18668040	validated
1960	mirtarbase	MIMAT0000063	hsa-let-7b-5p	PUS1	80324	ENSG00000177192	Proteomics	Functional MTI (Weak)	18668040	validated
1961	mirtarbase	MIMAT0000063	hsa-let-7b-5p	REEP4	80346	ENSG00000168476	Proteomics		18668040	validated
1962	mirtarbase	MIMAT0000063	hsa-let-7b-5p	REEP4	80346	ENSG00000168476	Proteomics	Functional MTI (Weak)	18668040	validated
1963	mirtarbase	MIMAT0000063	hsa-let-7b-5p	SLC19A3	80704	ENSG00000135917	HITS-CLIP		23706177	validated
1964	mirtarbase	MIMAT0000063	hsa-let-7b-5p	SLC19A3	80704	ENSG00000135917	HITS-CLIP	Functional MTI (Weak)	23706177	validated
1965	mirtarbase	MIMAT0000063	hsa-let-7b-5p	AARSD1	80755	ENSG00000266967	pSILAC//Proteomics
1966	mirtarbase	MIMAT0000063	hsa-let-7b-5p	AARSD1	80755	ENSG00000266967	pSILAC//Proteomics
1967	mirtarbase	MIMAT0000063	hsa-let-7b-5p	LIMD2	80774	ENSG00000136490	PAR-CLIP		23592263	validated
1968	mirtarbase	MIMAT0000063	hsa-let-7b-5p	LIMD2	80774	ENSG00000136490	PAR-CLIP	Functional MTI (Weak)	23592263	validated
1969	mirtarbase	MIMAT0000063	hsa-let-7b-5p	INTS5	80789	ENSG00000185085	Proteomics		18668040	validated
1970	mirtarbase	MIMAT0000063	hsa-let-7b-5p	INTS5	80789	ENSG00000185085	Proteomics	Functional MTI (Weak)	18668040	validated
1971	mirtarbase	MIMAT0000063	hsa-let-7b-5p	SLC25A32	81034	ENSG00000164933	pSILAC//Proteomics
1972	mirtarbase	MIMAT0000063	hsa-let-7b-5p	SLC25A32	81034	ENSG00000164933	pSILAC//Proteomics
1973	mirtarbase	MIMAT0000063	hsa-let-7b-5p	COLEC12	81035	ENSG00000158270	PAR-CLIP		21572407	validated
1974	mirtarbase	MIMAT0000063	hsa-let-7b-5p	COLEC12	81035	ENSG00000158270	PAR-CLIP	Functional MTI (Weak)	21572407	validated
1975	mirtarbase	MIMAT0000063	hsa-let-7b-5p	SLC38A1	81539	ENSG00000111371	Proteomics		18668040	validated
1976	mirtarbase	MIMAT0000063	hsa-let-7b-5p	SLC38A1	81539	ENSG00000111371	Proteomics	Functional MTI (Weak)	18668040	validated
1977	mirtarbase	MIMAT0000063	hsa-let-7b-5p	C1orf21	81563	ENSG00000116667	PAR-CLIP		20371350	validated
1978	mirtarbase	MIMAT0000063	hsa-let-7b-5p	C1orf21	81563	ENSG00000116667	PAR-CLIP	Functional MTI (Weak)	20371350	validated
1979	mirtarbase	MIMAT0000063	hsa-let-7b-5p	ANP32E	81611	ENSG00000143401	Proteomics		18668040	validated
1980	mirtarbase	MIMAT0000063	hsa-let-7b-5p	ANP32E	81611	ENSG00000143401	Proteomics	Functional MTI (Weak)	18668040	validated
1981	mirtarbase	MIMAT0000063	hsa-let-7b-5p	C6orf62	81688	ENSG00000112308	CLASH		23622248	validated
1982	mirtarbase	MIMAT0000063	hsa-let-7b-5p	C6orf62	81688	ENSG00000112308	CLASH	Functional MTI (Weak)	23622248	validated
1983	mirtarbase	MIMAT0000063	hsa-let-7b-5p	ZNF611	81856	ENSG00000213020	PAR-CLIP//HITS-CLIP		21572407	validated
1984	mirtarbase	MIMAT0000063	hsa-let-7b-5p	ZNF611	81856	ENSG00000213020	PAR-CLIP//HITS-CLIP		23706177	validated
1985	mirtarbase	MIMAT0000063	hsa-let-7b-5p	ZNF611	81856	ENSG00000213020	PAR-CLIP//HITS-CLIP		20371350	validated
1986	mirtarbase	MIMAT0000063	hsa-let-7b-5p	ZNF611	81856	ENSG00000213020	PAR-CLIP	Functional MTI (Weak)	21572407	validated
1987	mirtarbase	MIMAT0000063	hsa-let-7b-5p	ZNF611	81856	ENSG00000213020	PAR-CLIP	Functional MTI (Weak)	20371350	validated
1988	mirtarbase	MIMAT0000063	hsa-let-7b-5p	ZNF611	81856	ENSG00000213020	HITS-CLIP	Functional MTI (Weak)	23706177	validated
1989	mirtarbase	MIMAT0000063	hsa-let-7b-5p	EMC6	83460	ENSG00000127774	Proteomics		18668040	validated
1990	mirtarbase	MIMAT0000063	hsa-let-7b-5p	EMC6	83460	ENSG00000127774	Proteomics	Functional MTI (Weak)	18668040	validated
1991	mirtarbase	MIMAT0000063	hsa-let-7b-5p	DNAL1	83544	ENSG00000119661	PAR-CLIP		21572407	validated
1992	mirtarbase	MIMAT0000063	hsa-let-7b-5p	DNAL1	83544	ENSG00000119661	PAR-CLIP		27292025	validated
1993	mirtarbase	MIMAT0000063	hsa-let-7b-5p	DNAL1	83544	ENSG00000119661	PAR-CLIP	Functional MTI (Weak)	21572407	validated
1994	mirtarbase	MIMAT0000063	hsa-let-7b-5p	DNAL1	83544	ENSG00000119661	PAR-CLIP	Functional MTI (Weak)	27292025	validated
1995	mirtarbase	MIMAT0000063	hsa-let-7b-5p	UCK1	83549	ENSG00000130717	CLASH		23622248	validated
1996	mirtarbase	MIMAT0000063	hsa-let-7b-5p	UCK1	83549	ENSG00000130717	CLASH	Functional MTI (Weak)	23622248	validated
1997	mirtarbase	MIMAT0000063	hsa-let-7b-5p	ATAD3B	83858	ENSG00000160072	pSILAC//Proteomics
1998	mirtarbase	MIMAT0000063	hsa-let-7b-5p	ATAD3B	83858	ENSG00000160072	pSILAC//Proteomics
1999	mirtarbase	MIMAT0000063	hsa-let-7b-5p	KREMEN1	83999	ENSG00000183762	PAR-CLIP		23592263	validated
[truncated: 25,050 more rows]
